# Supplementary material for: Bis(2-carboxy­anilinium) sulfate monohydrate
Source: Acta Crystallogr Sect E Struct Rep Online. 2010 Mar 13;66(Pt 4):o819. doi: 10.1107/S1600536810008913 (PMC2983959; doi:10.1107/S1600536810008913)
Supplement: Supplementary file 1 [file e-66-0o819-sup1.cif]

##############################################################################
###                                                                        ###
###        Electronic paper (Acta Crystallographica Section E)             ###
###                                                                        ###
##############################################################################
#                                                                            #
# This CIF contains the data in a paper accepted for publication in Acta     #
# Crystallographica Section E. It conforms to the requirements of Notes      #
# for Authors for Section E, and has been peer reviewed under the auspices   #
# of the IUCr Commission on Journals.                                        #
#                                                                            #
# Full details of the Crystallographic Information File format               #
# are given in the paper "The Crystallographic Information File (CIF):       #
# a New Standard Archive File for Crystallography" by S. R. Hall, F. H.      #
# Allen and I. D. Brown [Acta Cryst. (1991), A47, 655-685].                  #
#                                                                            #
# The current version of the core CIF dictionary is obtainable from          #
# ftp://ftp.iucr.org/pub/cif_core.dic. The current version number is 2.4.    #
#                                                                            #
# Software is freely available for graphical display of the structure(s) in  #
# this CIF.  For information consult the CIF home page http://www.iucr.org/  #
# cif/home.html                                                              #
#                                                                            #
# This file may be used for bona fide research purposes within the           #
# scientific community so long as proper attribution is given to the journal # 
# article from which it was obtained.                                        #
#                                                                            #
##############################################################################
                                             
data_global
_audit_creation_method     ?
_journal_date_recd_electronic     2010-03-08
_journal_date_accepted     2010-03-09
_journal_name_full     'Acta Crystallographica, Section E'
_journal_year     2010
_journal_volume     66
_journal_issue      4
_journal_page_first     o819
_journal_page_last     o819
_journal_paper_category     QO
_journal_coeditor_code     HB5357
_publ_contact_author
;
Muhammad Nawaz Tahir
University of Sargodha
Department of Physics
Sargodha
Pakistan
;
_publ_contact_author_email     'dmntahir_uos@yahoo.com'
_publ_contact_author_fax     '0092 48 32 22 121'
_publ_contact_author_phone     '0092 48 92 30 914'
_publ_section_title
;
Bis(2-carboxyanilinium) sulfate monohydrate
;
loop_
    _publ_author_name
    _publ_author_address
    'Taslim Akhtar'
;
Department of Chemistry
University of Sargodha
Sargodha
Pakistan
;
    'Khawar Masih'
;
Department of Chemistry
University of Sargodha
Sargodha
Pakistan
;
    'Tahir, M. Nawaz'
;
Department of Physics
University of Sargodha
Sargodha
Pakistan
;
    'Muhammad Ilyas Tariq'
;
Department of Chemistry
University of Sargodha
Sargodha
Pakistan
;
    'Shahid Iqbal'
;
Department of Chemistry
University of Sargodha
Sargodha
Pakistan
;
data_I
_audit_creation_method     SHELXL-97
_chemical_name_systematic
;
Bis(2-carboxyanilinium) sulfate monohydrate
;
_chemical_name_common     ?
_chemical_formula_moiety     '2(C7 H8 N O2 +), O4 S 2-, H2 O'
_chemical_formula_sum     'C14 H18 N2 O9 S'
_chemical_formula_iupac     '2C7 H8 N O2 +, S O4 2-, H2 O'
_chemical_formula_weight     390.36
_symmetry_cell_setting     monoclinic
_symmetry_space_group_name_H-M     'P 21/n'
_symmetry_space_group_name_Hall     '-P 2yn'
loop_
    _symmetry_equiv_pos_site_id
    _symmetry_equiv_pos_as_xyz
    1 x,y,z
    2 1/2-x,1/2+y,1/2-z
    3 -x,-y,-z
    4 1/2+x,1/2-y,1/2+z
_cell_length_a     11.260(5)
_cell_length_b     10.542(4)
_cell_length_c     15.358(5)
_cell_angle_alpha     90
_cell_angle_beta     109.737(5)
_cell_angle_gamma     90
_cell_volume     1715.9(12)
_cell_formula_units_Z     4
_cell_measurement_reflns_used     3752
_cell_measurement_theta_min     1.96
_cell_measurement_theta_max     27.09
_cell_measurement_temperature     296(2)
_exptl_crystal_description     prisms
_exptl_crystal_colour     Colorless
_exptl_crystal_size_max     0.28
_exptl_crystal_size_mid     0.25
_exptl_crystal_size_min     0.20
_exptl_crystal_density_diffrn     1.511
_exptl_crystal_density_meas     ?
_exptl_crystal_density_method     'not measured'
_exptl_crystal_F_000     816
_exptl_absorpt_coefficient_mu     0.241
_exptl_absorpt_correction_type     multi-scan
_exptl_absorpt_process_details     '(SADABS; Bruker, 2005)'
_exptl_absorpt_correction_T_min     0.934
_exptl_absorpt_correction_T_max     0.955
_exptl_special_details
;
;
_diffrn_ambient_temperature     296(2)
_diffrn_radiation_type     MoK\a
_diffrn_radiation_wavelength     0.71073
_diffrn_radiation_source     'fine-focus sealed tube'
_diffrn_radiation_monochromator     graphite
_diffrn_measurement_device_type     'Bruker Kappa APEXII CCD'
_diffrn_measurement_method     \w
_diffrn_detector_area_resol_mean     7.50
_diffrn_reflns_number     12530
_diffrn_reflns_av_R_equivalents     0.0360
_diffrn_reflns_av_sigmaI/netI     0.0459
_diffrn_reflns_theta_min     1.96
_diffrn_reflns_theta_max     27.09
_diffrn_reflns_theta_full     27.09
_diffrn_measured_fraction_theta_max     0.993
_diffrn_measured_fraction_theta_full     0.993
_diffrn_reflns_limit_h_min     -14
_diffrn_reflns_limit_h_max     14
_diffrn_reflns_limit_k_min     -12
_diffrn_reflns_limit_k_max     13
_diffrn_reflns_limit_l_min     -19
_diffrn_reflns_limit_l_max     18
_diffrn_standards_number     0
_diffrn_standards_interval_count     ?
_diffrn_standards_interval_time     ?
_diffrn_standards_decay_%     ?
_refine_special_details
;
Refinement of <i>F</i>^2^ against ALL reflections. The weighted <i>R</i>-factor
<i>wR</i> and goodness of fit <i>S</i> are based on <i>F</i>^2^, conventional
<i>R</i>-factors <i>R</i> are based on <i>F</i>, with <i>F</i> set to zero for
negative <i>F</i>^2^. The threshold expression of <i>F</i>^2^ >
\s(<i>F</i>^2^) is used only for calculating <i>R</i>-factors(gt) <i>etc</i>.
and is not relevant to the choice of reflections for refinement.
<i>R</i>-factors based on <i>F</i>^2^ are statistically about twice as large
as those based on <i>F</i>, and <i>R</i>- factors based on ALL data will be
even larger.
;
_reflns_number_total     3748
_reflns_number_gt     2528
_reflns_threshold_expression     I>2\s(I)
_refine_ls_structure_factor_coef     Fsqd
_refine_ls_matrix_type     full
_refine_ls_R_factor_all     0.0793
_refine_ls_R_factor_gt     0.0461
_refine_ls_wR_factor_gt     0.1025
_refine_ls_wR_factor_ref     0.1184
_refine_ls_goodness_of_fit_ref     1.016
_refine_ls_restrained_S_all     1.016
_refine_ls_number_reflns     3748
_refine_ls_number_parameters     282
_refine_ls_number_restraints     0
_refine_ls_hydrogen_treatment     mixed
_refine_ls_weighting_scheme     calc
_refine_ls_weighting_details
         'calc w=1/[\s^2^(Fo^2^)+(0.0551P)^2^+0.3168P] where P=(Fo^2^+2Fc^2^)/3'
_atom_sites_solution_hydrogens     geom
_atom_sites_solution_primary     direct
_atom_sites_solution_secondary     difmap
_refine_ls_shift/su_max     0.000
_refine_ls_shift/su_mean     0.000
_refine_diff_density_max     0.223
_refine_diff_density_min     -0.403
loop_
    _atom_type_symbol
    _atom_type_description
    _atom_type_scat_dispersion_real
    _atom_type_scat_dispersion_imag
    _atom_type_scat_source
    'C' 'C' 0.0033 0.0016
                         'International Tables Vol C Tables 4.2.6.8 and 6.1.1.4'
    'H' 'H' 0.0000 0.0000
                         'International Tables Vol C Tables 4.2.6.8 and 6.1.1.4'
    'N' 'N' 0.0061 0.0033
                         'International Tables Vol C Tables 4.2.6.8 and 6.1.1.4'
    'O' 'O' 0.0106 0.0060
                         'International Tables Vol C Tables 4.2.6.8 and 6.1.1.4'
    'S' 'S' 0.1246 0.1234
                         'International Tables Vol C Tables 4.2.6.8 and 6.1.1.4'
_computing_data_collection     'APEX2 (Bruker, 2007)'
_computing_cell_refinement     'SAINT (Bruker, 2007)'
_computing_data_reduction     'SAINT (Bruker, 2007)'
_computing_structure_solution     'SHELXS97 (Sheldrick, 2008)'
_computing_structure_refinement     'SHELXL97 (Sheldrick, 2008)'
_computing_molecular_graphics
                  'ORTEP-3 for Windows (Farrugia, 1997) and PLATON (Spek, 2009)'
_computing_publication_material
;
WinGX (Farrugia, 1999) and PLATON (Spek, 2009)
;
loop_
    _atom_site_type_symbol
    _atom_site_label
    _atom_site_fract_x
    _atom_site_fract_y
    _atom_site_fract_z
    _atom_site_U_iso_or_equiv
    _atom_site_thermal_displace_type
    _atom_site_calc_flag
    _atom_site_refinement_flags
    _atom_site_occupancy
    O O1 0.45161(14) 0.45846(15) 0.61664(12) 0.0529(6) Uani . . 1.000
    O O2 0.24999(14) 0.41658(17) 0.58921(13) 0.0613(7) Uani . . 1.000
    N N1 0.15921(15) 0.19068(17) 0.51077(12) 0.0408(6) Uani . . 1.000
    C C1 0.36494(17) 0.28683(19) 0.51932(13) 0.0326(6) Uani . . 1.000
    C C2 0.27346(18) 0.19261(19) 0.48532(14) 0.0346(6) Uani . . 1.000
    C C3 0.2899(2) 0.0970(2) 0.43001(16) 0.0459(8) Uani . . 1.000
    C C4 0.3988(2) 0.0928(2) 0.40722(16) 0.0518(8) Uani . . 1.000
    C C5 0.4909(2) 0.1840(2) 0.44025(15) 0.0478(8) Uani . . 1.000
    C C6 0.47351(18) 0.2800(2) 0.49500(14) 0.0404(7) Uani . . 1.000
    C C7 0.34884(18) 0.3926(2) 0.57799(14) 0.0357(6) Uani . . 1.000
    O O3 0.20126(14) 0.69772(16) 0.43653(12) 0.0569(6) Uani . . 1.000
    O O4 0.01902(14) 0.62640(15) 0.44221(12) 0.0557(6) Uani . . 1.000
    N N2 -0.09794(14) 0.43896(16) 0.32614(12) 0.0364(6) Uani . . 1.000
    C C8 0.12219(17) 0.51165(19) 0.35454(13) 0.0307(6) Uani . . 1.000
    C C9 0.02378(18) 0.42708(18) 0.31295(13) 0.0308(6) Uani . . 1.000
    C C10 0.0387(2) 0.3301(2) 0.25830(15) 0.0412(7) Uani . . 1.000
    C C11 0.1524(2) 0.3134(2) 0.24375(16) 0.0488(8) Uani . . 1.000
    C C12 0.2513(2) 0.3945(2) 0.28460(15) 0.0442(7) Uani . . 1.000
    C C13 0.23563(18) 0.4927(2) 0.33872(14) 0.0376(6) Uani . . 1.000
    C C14 0.10804(19) 0.6174(2) 0.41481(14) 0.0367(7) Uani . . 1.000
    S S1 0.82551(5) 0.10652(5) 0.37522(4) 0.0404(2) Uani . . 1.000
    O O5A 0.7633(7) 0.2145(4) 0.3274(4) 0.0608(16) Uani . . 0.541(13)
    O O6A 0.9595(4) 0.1055(9) 0.3666(3) 0.0576(19) Uani . . 0.541(13)
    O O7A 0.8109(9) 0.1137(12) 0.4669(9) 0.053(2) Uani . . 0.541(13)
    O O8A 0.7732(9) -0.0123(10) 0.3402(8) 0.051(2) Uani . . 0.541(13)
    O O5B 0.6994(8) 0.1600(10) 0.3072(4) 0.078(3) Uani . . 0.459(13)
    O O6B 0.9227(7) 0.1737(8) 0.3650(3) 0.0500(19) Uani . . 0.459(13)
    O O7B 0.8590(9) 0.1102(15) 0.4772(10) 0.049(2) Uani . . 0.459(13)
    O O8B 0.8163(12) -0.0309(13) 0.3482(10) 0.057(3) Uani . . 0.459(13)
    O O9 0.55554(17) 0.37630(18) 0.26338(13) 0.0535(7) Uani . . 1.000
    H H1 0.43834 0.51227 0.65081 0.0793 Uiso . . 1.000
    H H1A 0.09356 0.16783 0.46196 0.0612 Uiso . . 1.000
    H H1B 0.14569 0.26764 0.52934 0.0612 Uiso . . 1.000
    H H1C 0.16899 0.13539 0.55646 0.0612 Uiso . . 1.000
    H H3 0.22814 0.03516 0.40785 0.0551 Uiso . . 1.000
    H H4 0.40991 0.02812 0.36949 0.0622 Uiso . . 1.000
    H H5 0.56438 0.18049 0.42545 0.0573 Uiso . . 1.000
    H H6 0.53543 0.34189 0.51640 0.0484 Uiso . . 1.000
    H H2A -0.15481 0.46829 0.27447 0.0546 Uiso . . 1.000
    H H2B -0.09109 0.49252 0.37237 0.0546 Uiso . . 1.000
    H H2C -0.12228 0.36332 0.33962 0.0546 Uiso . . 1.000
    H H3A 0.18855 0.75376 0.46936 0.0854 Uiso . . 1.000
    H H10 -0.02800 0.27507 0.23078 0.0495 Uiso . . 1.000
    H H11 0.16195 0.24753 0.20641 0.0586 Uiso . . 1.000
    H H12 0.32830 0.38297 0.27570 0.0531 Uiso . . 1.000
    H H13 0.30250 0.54790 0.36542 0.0451 Uiso . . 1.000
    H H9A 0.576(3) 0.407(3) 0.2229(19) 0.0642 Uiso . . 1.000
    H H9B 0.607(2) 0.313(3) 0.2786(18) 0.0642 Uiso . . 1.000
loop_
    _atom_site_aniso_label
    _atom_site_aniso_U_11
    _atom_site_aniso_U_22
    _atom_site_aniso_U_33
    _atom_site_aniso_U_12
    _atom_site_aniso_U_13
    _atom_site_aniso_U_23
    O1 0.0400(8) 0.0520(11) 0.0720(12) -0.0148(8) 0.0259(8) -0.0236(9)
    O2 0.0370(9) 0.0661(12) 0.0872(13) -0.0092(8) 0.0294(9) -0.0292(10)
    N1 0.0334(9) 0.0396(11) 0.0503(11) -0.0066(8) 0.0153(8) 0.0028(9)
    C1 0.0296(10) 0.0350(12) 0.0325(10) -0.0007(9) 0.0097(8) 0.0052(9)
    C2 0.0318(10) 0.0353(12) 0.0369(11) 0.0001(9) 0.0117(9) 0.0064(10)
    C3 0.0463(12) 0.0388(13) 0.0513(14) -0.0073(11) 0.0147(11) -0.0023(11)
    C4 0.0571(15) 0.0498(15) 0.0506(14) 0.0039(12) 0.0209(12) -0.0097(12)
    C5 0.0390(12) 0.0606(16) 0.0478(13) 0.0031(12) 0.0200(10) -0.0015(12)
    C6 0.0316(10) 0.0486(14) 0.0401(11) -0.0039(10) 0.0111(9) -0.0012(11)
    C7 0.0306(10) 0.0365(12) 0.0403(11) -0.0015(9) 0.0125(9) 0.0048(10)
    O3 0.0507(9) 0.0519(10) 0.0768(13) -0.0231(8) 0.0328(9) -0.0311(9)
    O4 0.0425(9) 0.0538(10) 0.0792(12) -0.0122(8) 0.0314(9) -0.0287(9)
    N2 0.0299(9) 0.0365(10) 0.0410(10) -0.0058(8) 0.0095(8) -0.0005(8)
    C8 0.0290(9) 0.0297(11) 0.0302(10) -0.0005(9) 0.0059(8) 0.0015(9)
    C9 0.0304(10) 0.0279(11) 0.0315(10) 0.0023(9) 0.0070(8) 0.0038(9)
    C10 0.0428(12) 0.0328(12) 0.0439(12) -0.0038(10) 0.0091(10) -0.0067(10)
    C11 0.0585(15) 0.0395(13) 0.0495(14) 0.0089(12) 0.0196(12) -0.0070(11)
    C12 0.0386(12) 0.0509(14) 0.0453(12) 0.0107(11) 0.0169(10) 0.0033(12)
    C13 0.0302(10) 0.0409(12) 0.0389(11) -0.0025(9) 0.0082(9) 0.0007(10)
    C14 0.0322(10) 0.0341(12) 0.0425(12) -0.0052(9) 0.0111(9) -0.0047(10)
    S1 0.0493(3) 0.0288(3) 0.0455(3) -0.0044(3) 0.0192(3) -0.0041(3)
    O5A 0.045(3) 0.033(2) 0.096(3) 0.004(2) 0.013(2) 0.020(2)
    O6A 0.0306(19) 0.080(5) 0.061(2) -0.002(2) 0.0141(16) 0.007(2)
    O7A 0.075(5) 0.039(3) 0.058(4) -0.011(5) 0.041(5) -0.014(3)
    O8A 0.065(4) 0.026(4) 0.048(2) -0.013(3) -0.001(3) -0.006(2)
    O5B 0.046(4) 0.084(5) 0.093(4) 0.018(4) 0.009(3) 0.019(3)
    O6B 0.045(3) 0.046(4) 0.064(3) -0.015(3) 0.025(2) 0.005(2)
    O7B 0.061(5) 0.043(3) 0.047(3) -0.006(5) 0.025(5) -0.009(2)
    O8B 0.099(8) 0.028(3) 0.057(6) -0.003(5) 0.045(6) -0.004(3)
    O9 0.0570(11) 0.0506(11) 0.0635(12) -0.0020(8) 0.0343(9) -0.0038(9)
_geom_special_details
;
Bond distances, angles etc. have been calculated using the rounded fractional
coordinates. All su's are estimated from the variances of the (full)
variance-covariance matrix. The cell esds are taken into account in the
estimation of distances, angles and torsion angles
;
loop_
    _geom_bond_atom_site_label_1
    _geom_bond_atom_site_label_2
    _geom_bond_site_symmetry_1
    _geom_bond_site_symmetry_2
    _geom_bond_distance
    _geom_bond_publ_flag
    S1 O7A . . 1.474(13) no
    S1 O8A . . 1.411(11) no
    S1 O5B . . 1.557(8) no
    S1 O6B . . 1.356(8) no
    S1 O7B . . 1.483(14) no
    S1 O5A . . 1.407(5) no
    S1 O6A . . 1.559(5) no
    S1 O8B . . 1.501(14) no
    O1 C7 . . 1.308(3) no
    O2 C7 . . 1.209(3) no
    O1 H1 . . 0.8200 no
    O3 C14 . . 1.301(3) no
    O4 C14 . . 1.215(3) no
    O3 H3A . . 0.8200 no
    O9 H9A . . 0.80(3) no
    O9 H9B . . 0.86(3) no
    N1 C2 . . 1.466(3) no
    N1 H1A . . 0.8900 no
    N1 H1C . . 0.8900 no
    N1 H1B . . 0.8900 no
    N2 C9 . . 1.457(3) no
    N2 H2A . . 0.8900 no
    N2 H2C . . 0.8900 no
    N2 H2B . . 0.8900 no
    C1 C2 . . 1.399(3) no
    C1 C7 . . 1.483(3) no
    C1 C6 . . 1.396(3) no
    C2 C3 . . 1.370(3) no
    C3 C4 . . 1.385(3) no
    C4 C5 . . 1.379(3) no
    C5 C6 . . 1.371(3) no
    C3 H3 . . 0.9300 no
    C4 H4 . . 0.9300 no
    C5 H5 . . 0.9300 no
    C6 H6 . . 0.9300 no
    C8 C13 . . 1.393(3) no
    C8 C14 . . 1.492(3) no
    C8 C9 . . 1.397(3) no
    C9 C10 . . 1.369(3) no
    C10 C11 . . 1.383(3) no
    C11 C12 . . 1.376(3) no
    C12 C13 . . 1.376(3) no
    C10 H10 . . 0.9300 no
    C11 H11 . . 0.9300 no
    C12 H12 . . 0.9300 no
    C13 H13 . . 0.9300 no
loop_
    _geom_angle_atom_site_label_1
    _geom_angle_atom_site_label_2
    _geom_angle_atom_site_label_3
    _geom_angle_site_symmetry_1
    _geom_angle_site_symmetry_2
    _geom_angle_site_symmetry_3
    _geom_angle
    _geom_angle_publ_flag
    O5B S1 O7B . . . 123.3(6) no
    O5B S1 O8B . . . 101.6(7) no
    O6B S1 O7B . . . 100.4(5) no
    O6B S1 O8B . . . 117.1(6) no
    O7B S1 O8B . . . 106.7(8) no
    O5A S1 O8A . . . 116.7(5) no
    O6A S1 O7A . . . 120.3(5) no
    O6A S1 O8A . . . 104.7(6) no
    O7A S1 O8A . . . 104.1(7) no
    O5B S1 O6B . . . 108.8(5) no
    O5A S1 O6A . . . 106.7(4) no
    O5A S1 O7A . . . 105.1(6) no
    C7 O1 H1 . . . 109.00 no
    C14 O3 H3A . . . 109.00 no
    H9A O9 H9B . . . 100(3) no
    C2 N1 H1B . . . 109.00 no
    H1B N1 H1C . . . 109.00 no
    H1A N1 H1B . . . 109.00 no
    C2 N1 H1A . . . 109.00 no
    H1A N1 H1C . . . 109.00 no
    C2 N1 H1C . . . 109.00 no
    C9 N2 H2C . . . 109.00 no
    C9 N2 H2B . . . 109.00 no
    C9 N2 H2A . . . 109.00 no
    H2A N2 H2C . . . 109.00 no
    H2A N2 H2B . . . 109.00 no
    H2B N2 H2C . . . 109.00 no
    C2 C1 C7 . . . 122.35(18) no
    C2 C1 C6 . . . 117.69(18) no
    C6 C1 C7 . . . 119.96(18) no
    N1 C2 C3 . . . 118.01(19) no
    N1 C2 C1 . . . 120.82(18) no
    C1 C2 C3 . . . 121.1(2) no
    C2 C3 C4 . . . 119.8(2) no
    C3 C4 C5 . . . 120.3(2) no
    C4 C5 C6 . . . 119.7(2) no
    C1 C6 C5 . . . 121.4(2) no
    O1 C7 C1 . . . 113.84(18) no
    O1 C7 O2 . . . 122.7(2) no
    O2 C7 C1 . . . 123.5(2) no
    C4 C3 H3 . . . 120.00 no
    C2 C3 H3 . . . 120.00 no
    C3 C4 H4 . . . 120.00 no
    C5 C4 H4 . . . 120.00 no
    C4 C5 H5 . . . 120.00 no
    C6 C5 H5 . . . 120.00 no
    C5 C6 H6 . . . 119.00 no
    C1 C6 H6 . . . 119.00 no
    C9 C8 C13 . . . 117.46(18) no
    C9 C8 C14 . . . 121.75(18) no
    C13 C8 C14 . . . 120.79(18) no
    N2 C9 C10 . . . 117.75(18) no
    N2 C9 C8 . . . 121.31(17) no
    C8 C9 C10 . . . 121.0(2) no
    C9 C10 C11 . . . 120.4(2) no
    C10 C11 C12 . . . 119.9(2) no
    C11 C12 C13 . . . 119.6(2) no
    C8 C13 C12 . . . 121.7(2) no
    O4 C14 C8 . . . 123.2(2) no
    O3 C14 C8 . . . 113.54(19) no
    O3 C14 O4 . . . 123.3(2) no
    C11 C10 H10 . . . 120.00 no
    C9 C10 H10 . . . 120.00 no
    C10 C11 H11 . . . 120.00 no
    C12 C11 H11 . . . 120.00 no
    C13 C12 H12 . . . 120.00 no
    C11 C12 H12 . . . 120.00 no
    C12 C13 H13 . . . 119.00 no
    C8 C13 H13 . . . 119.00 no
loop_
    _geom_torsion_atom_site_label_1
    _geom_torsion_atom_site_label_2
    _geom_torsion_atom_site_label_3
    _geom_torsion_atom_site_label_4
    _geom_torsion_site_symmetry_1
    _geom_torsion_site_symmetry_2
    _geom_torsion_site_symmetry_3
    _geom_torsion_site_symmetry_4
    _geom_torsion
    _geom_torsion_publ_flag
    C6 C1 C2 N1 . . . . 177.63(18) no
    C6 C1 C2 C3 . . . . 0.0(3) no
    C7 C1 C2 N1 . . . . -3.4(3) no
    C7 C1 C2 C3 . . . . 179.0(2) no
    C2 C1 C6 C5 . . . . -0.5(3) no
    C7 C1 C6 C5 . . . . -179.48(19) no
    C2 C1 C7 O1 . . . . 168.59(19) no
    C2 C1 C7 O2 . . . . -11.6(3) no
    C6 C1 C7 O1 . . . . -12.4(3) no
    C6 C1 C7 O2 . . . . 167.4(2) no
    N1 C2 C3 C4 . . . . -177.61(19) no
    C1 C2 C3 C4 . . . . 0.1(3) no
    C2 C3 C4 C5 . . . . 0.3(3) no
    C3 C4 C5 C6 . . . . -0.8(3) no
    C4 C5 C6 C1 . . . . 0.9(3) no
    C13 C8 C9 N2 . . . . 179.56(18) no
    C13 C8 C9 C10 . . . . -0.5(3) no
    C14 C8 C9 N2 . . . . 0.4(3) no
    C14 C8 C9 C10 . . . . -179.60(19) no
    C9 C8 C13 C12 . . . . -0.2(3) no
    C14 C8 C13 C12 . . . . 178.92(19) no
    C9 C8 C14 O3 . . . . -170.35(18) no
    C9 C8 C14 O4 . . . . 10.8(3) no
    C13 C8 C14 O3 . . . . 10.5(3) no
    C13 C8 C14 O4 . . . . -168.3(2) no
    N2 C9 C10 C11 . . . . -179.52(19) no
    C8 C9 C10 C11 . . . . 0.5(3) no
    C9 C10 C11 C12 . . . . 0.2(3) no
    C10 C11 C12 C13 . . . . -0.8(3) no
    C11 C12 C13 C8 . . . . 0.9(3) no
loop_
    _geom_hbond_atom_site_label_D
    _geom_hbond_atom_site_label_H
    _geom_hbond_atom_site_label_A
    _geom_hbond_site_symmetry_A
    _geom_hbond_distance_DH
    _geom_hbond_distance_HA
    _geom_hbond_distance_DA
    _geom_hbond_angle_DHA
    _geom_hbond_publ_flag
    N1 H1A O6A 1_455 0.89 1.83 2.721(6) 174 yes
    N1 H1B O2 . 0.89 1.99 2.708(3) 137 yes
    N1 H1B O4 3_566 0.89 2.33 3.041(3) 137 yes
    N1 H1C O8A 3_656 0.89 1.98 2.860(11) 168 yes
    N2 H2A O8A 2_555 0.89 1.83 2.698(12) 166 yes
    N2 H2B O4 . 0.89 1.94 2.689(3) 140 yes
    N2 H2B O2 3_566 0.89 2.28 2.906(3) 128 yes
    N2 H2C O5A 1_455 0.89 2.00 2.839(6) 157 yes
    O1 H1 O9 3_666 0.82 1.75 2.557(3) 168 yes
    O3 H3A O7A 3_666 0.82 1.70 2.512(13) 167 yes
    O9 H9A O6A 2_655 0.80(3) 2.46(3) 3.102(8) 138(3) yes
    O9 H9A O8A 2_655 0.80(3) 2.38(4) 3.115(11) 153(3) yes
    O9 H9B O5A . 0.86(3) 1.96(3) 2.792(7) 161(3) yes
    C4 H4 Cg2 2_545 0.93 2.75 3.600(3) 153 yes
