# Supplementary material for: Bis(2-carboxy­anilinium) sulfate monohydrate
Source: Acta Crystallogr Sect E Struct Rep Online. 2010 Mar 13;66(Pt 4):o819. doi: 10.1107/S1600536810008913 (PMC2983959; doi:10.1107/S1600536810008913)
Supplement: Supplementary file 2 [file e-66-0o819-Isup2.hkl]

#
# h,k,l, Fc-squared, Fo-squared, sigma(Fo-squared) and status flag
#
data_I
_shelx_title '    khawar4a_0m in P2(1)/n'
_shelx_refln_list_code          4
_shelx_F_calc_maximum      150.22
_exptl_crystal_F_000       816.00
_reflns_d_resolution_high  0.7803
 
loop_
 _symmetry_equiv_pos_as_xyz
 'x, y, z'
 '-x+1/2, y+1/2, -z+1/2'
 '-x, -y, -z'
 'x-1/2, -y-1/2, z-1/2'
 
_cell_length_a    11.2600
_cell_length_b    10.5420
_cell_length_c    15.3580
_cell_angle_alpha  90.000
_cell_angle_beta  109.737
_cell_angle_gamma  90.000
 
_shelx_F_squared_multiplier     1.000
 
loop_
 _refln_index_h
 _refln_index_k
 _refln_index_l
 _refln_F_squared_calc
 _refln_F_squared_meas
 _refln_F_squared_sigma
 _refln_observed_status
   2   0   0     3390.69     3439.23     35.42 o
   4   0   0     1771.71     2088.60     24.60 o
   6   0   0      258.28      240.91     11.65 o
   8   0   0       56.93       60.43      7.13 o
  10   0   0      223.29      240.96     17.60 o
  12   0   0        6.07       29.20     12.26 o
   2   1   0     7253.14     7334.48     67.21 o
   3   1   0     1697.31     1631.61     15.08 o
   4   1   0      792.93      745.44      8.96 o
   5   1   0      813.75      801.02      9.49 o
   6   1   0      346.34      338.87      7.21 o
   7   1   0        4.86        6.77      2.71 o
   8   1   0       96.63      104.21      6.39 o
   9   1   0     2501.43     2562.52     32.33 o
  10   1   0      141.43      130.89     10.02 o
  11   1   0        5.48       13.55      5.77 o
  12   1   0       47.56       34.55      7.79 o
  13   1   0        8.92        9.85     11.03 o
   0   2   0      609.83      592.01     10.72 o
   1   2   0     3602.63     3889.23     32.19 o
   2   2   0      175.84      190.91      4.95 o
   3   2   0     2170.69     2064.11     22.38 o
   4   2   0        4.56        3.39      1.26 o
   5   2   0      143.41      129.16      5.08 o
   6   2   0     1201.32     1314.85     16.15 o
   7   2   0      996.39      979.89     14.02 o
   8   2   0        4.71        3.92      2.92 o
   9   2   0      444.69      464.27     10.51 o
  10   2   0        3.06       -0.04      4.77 o
  11   2   0      398.01      407.10     19.26 o
  12   2   0        0.67        4.66      6.06 o
  13   2   0       28.31       48.32     12.04 o
   1   3   0       12.47       10.39      1.99 o
   2   3   0     9478.30     8712.53    107.56 o
   3   3   0     1831.22     1795.91     20.79 o
   4   3   0      459.55      439.02      8.54 o
   5   3   0     1719.63     1852.91     23.26 o
   6   3   0      340.94      395.71      8.93 o
   7   3   0      212.52      252.69     10.10 o
   8   3   0       87.25       90.43      5.84 o
   9   3   0      203.04      205.19      8.65 o
  10   3   0      195.79      203.65     12.07 o
  11   3   0        0.15       -3.18      4.82 o
  12   3   0       23.41       10.11      8.07 o
  13   3   0        4.39       -1.74     12.37 o
   0   4   0     9430.35     9239.00    106.04 o
   1   4   0      467.33      396.74      6.81 o
   2   4   0      178.14      181.18      5.06 o
   3   4   0     2191.81     2383.44     26.94 o
   4   4   0        2.51       -1.11      1.11 o
   5   4   0      106.48      144.14      8.51 o
   6   4   0      559.48      549.88      9.97 o
   7   4   0      545.94      556.08     14.00 o
   8   4   0      274.99      277.33      8.49 o
   9   4   0      125.43      121.60      8.66 o
  10   4   0        0.05       -3.66      4.60 o
  11   4   0       92.59      113.68     10.53 o
  12   4   0       69.74       65.30      9.27 o
   1   5   0      199.69      200.36      5.20 o
   2   5   0      403.02      432.02      8.01 o
   3   5   0     1999.44     1932.91     21.61 o
   4   5   0      749.84      810.10     14.78 o
   5   5   0     1140.58     1110.47     22.44 o
   6   5   0        0.64       -0.50      3.25 o
   7   5   0        1.16        2.21      2.98 o
   8   5   0        8.25       12.20      3.52 o
   9   5   0      250.32      251.94     11.45 o
  10   5   0        1.08       13.09      5.25 o
  11   5   0        1.74        1.51      7.40 o
  12   5   0        2.72        8.34      7.70 o
   0   6   0      251.38      243.67      8.23 o
   1   6   0     1972.58     1998.42     22.39 o
   2   6   0       34.25       23.59      3.11 o
   3   6   0     1586.42     1618.58     21.20 o
   4   6   0       53.12       59.48      4.42 o
   5   6   0     1632.80     1590.54     33.27 o
   6   6   0       56.19       63.27      5.47 o
   7   6   0       85.06       80.52      7.20 o
   8   6   0        2.02        0.21      4.78 o
   9   6   0      245.58      248.10     16.99 o
  10   6   0        0.43        7.57      5.43 o
  11   6   0       49.23       75.71     14.04 o
  12   6   0       24.10       27.22      8.49 o
   1   7   0        3.22        8.81      2.83 o
   2   7   0     2267.42     2279.41     26.04 o
   3   7   0        4.45        4.51      3.61 o
   4   7   0     2042.96     2053.38     31.78 o
   5   7   0        5.17        5.09      3.10 o
   6   7   0        6.90       12.21      4.30 o
   7   7   0      283.08      268.07     13.33 o
   8   7   0      358.29      334.02     14.93 o
   9   7   0        2.44       -4.43      4.43 o
  10   7   0       43.22       50.82     17.83 o
  11   7   0       58.51       61.33     10.59 o
   0   8   0       81.67       75.67      9.36 o
   1   8   0     1014.41     1015.15     14.34 o
   2   8   0       89.59      102.08      6.28 o
   3   8   0      152.14      139.86     13.29 o
   4   8   0       32.64       42.47      7.34 o
   5   8   0      263.98      278.95     18.04 o
   6   8   0       11.28       11.81     12.04 o
   7   8   0       17.03       21.54     10.24 o
   8   8   0        2.42        6.28      5.65 o
   9   8   0      176.48      184.21     28.20 o
  10   8   0        1.32        7.66      7.04 o
   1   9   0      464.06      475.02     10.13 o
   2   9   0       60.66       61.40      6.55 o
   3   9   0      320.42      303.81     14.41 o
   4   9   0      215.80      219.70     13.31 o
   5   9   0      318.87      311.18     30.76 o
   6   9   0       97.60       66.65     17.39 o
   7   9   0       47.57       33.88     15.60 o
   8   9   0      163.55      174.52     14.16 o
   9   9   0      114.00      117.50     11.92 o
  10   9   0        0.01       -8.81     15.16 o
   0  10   0     2801.18     2800.79     49.81 o
   1  10   0       53.58       54.06      5.62 o
   2  10   0     1096.82     1109.79     22.48 o
   3  10   0       99.25       99.99      8.54 o
   4  10   0       18.77       18.92     28.75 o
   5  10   0       74.71       79.35     19.62 o
   6  10   0       80.35      110.34     22.74 o
   7  10   0        0.06       19.17     15.38 o
   8  10   0       16.44       11.42      7.42 o
   9  10   0       11.30       29.99      8.33 o
   1  11   0       59.22       55.29      8.75 o
   2  11   0      485.08      460.87     18.37 o
   3  11   0       45.76       61.00     12.00 o
   4  11   0      149.56      198.36     18.34 o
   5  11   0       10.71      -10.99     23.85 o
   6  11   0       38.39       34.10     16.72 o
   7  11   0       30.24       46.36     18.95 o
   0  12   0       55.10       84.93     16.72 o
   1  12   0       29.59       41.68     13.60 o
   3  12   0        3.44       19.39     14.27 o
   4  12   0       23.38       16.05     15.16 o
   5  12   0      107.85      123.04     25.41 o
   6  12   0       22.34        7.36     15.16 o
 -13   0   1       22.88       34.77     14.71 o
 -11   0   1        0.04       -6.82      6.82 o
  -9   0   1      736.52      710.04     23.08 o
  -7   0   1      553.18      543.81     22.23 o
  -5   0   1      984.37     1027.13     17.27 o
  -3   0   1     3771.65     3711.41     43.91 o
   3   0   1    10858.06     9870.61     98.85 o
   5   0   1      133.24      141.06      6.03 o
   7   0   1      281.63      273.94     11.03 o
   9   0   1      104.98      125.90     12.30 o
  11   0   1      733.01      731.23     28.31 o
  13   0   1       11.57        8.92     11.81 o
 -13   1   1        0.94       11.30      8.16 o
 -12   1   1        6.12        5.93      6.12 o
 -11   1   1       49.55       42.65      7.10 o
 -10   1   1      242.58      223.97     10.67 o
  -9   1   1      135.60      140.78      7.29 o
  -8   1   1       28.05       27.45      5.99 o
  -7   1   1        2.34        0.13      2.48 o
  -6   1   1     4918.03     4976.62     43.70 o
  -5   1   1       24.36       22.36      2.09 o
  -4   1   1      202.73      165.66      4.06 o
  -3   1   1      429.79      399.98      5.72 o
  -2   1   1     2971.06     3009.72     26.94 o
  -1   1   1     1699.27     1513.09     13.90 o
   1   1   1      289.57      319.73      4.62 o
   3   1   1      146.30      122.20      2.95 o
   4   1   1      548.67      593.57      7.30 o
   5   1   1        1.37        3.60      1.59 o
   6   1   1       88.39       96.27      4.59 o
   7   1   1      467.76      449.26      9.94 o
   8   1   1     1772.76     1730.28     23.34 o
   9   1   1     1216.23     1254.82     19.81 o
  10   1   1        0.12       -0.16      4.67 o
  11   1   1        2.74        9.79      5.67 o
  12   1   1       23.26       44.50      8.40 o
  13   1   1        9.15       12.69      8.69 o
 -13   2   1        0.42       -7.20      7.20 o
 -12   2   1        2.20       -5.68      5.68 o
 -11   2   1       56.33       42.72      7.01 o
 -10   2   1      279.97      288.73     13.80 o
  -9   2   1      109.13      120.88      6.45 o
  -8   2   1        0.75        1.63      2.94 o
  -7   2   1     1286.96     1320.15     17.23 o
  -6   2   1        6.15        1.79      2.26 o
  -5   2   1        0.61        3.73      1.93 o
  -4   2   1      398.47      388.38      6.39 o
  -3   2   1      958.24      832.44     10.58 o
  -2   2   1     2069.54     2210.97     21.05 o
  -1   2   1     2043.88     1951.93     18.24 o
   0   2   1     1460.78     1607.45     15.17 o
   1   2   1      170.32      186.90      6.42 o
   2   2   1     2329.59     2085.89     20.77 o
   3   2   1       82.82       87.95      2.88 o
   4   2   1      661.21      621.27      7.60 o
   5   2   1       75.63       76.39      3.35 o
   6   2   1     1222.71     1235.36     15.78 o
   7   2   1       48.01       40.93      4.08 o
   8   2   1      162.57      149.22      7.05 o
   9   2   1      393.40      383.10     18.13 o
  10   2   1        2.27        1.76      4.72 o
  11   2   1        3.59        0.99      5.23 o
  12   2   1        4.18       14.01      6.73 o
  13   2   1        0.33        8.60      8.14 o
 -13   3   1       38.71       43.10     10.44 o
 -12   3   1       71.66       82.90      9.98 o
 -11   3   1        0.86        9.68      5.42 o
 -10   3   1      142.04      156.50     10.27 o
  -9   3   1      219.61      260.32      9.47 o
  -8   3   1       21.50       21.34      3.68 o
  -7   3   1      197.05      228.67     12.46 o
  -6   3   1        8.18        7.40      2.56 o
  -5   3   1     2823.68     2917.17     29.48 o
  -4   3   1       54.79       60.73      3.37 o
  -3   3   1     3098.17     2939.12     28.37 o
  -2   3   1      692.62      607.90      8.34 o
  -1   3   1      205.83      193.27      4.00 o
   0   3   1     2866.24     2728.28     25.44 o
   1   3   1      625.48      520.27      8.19 o
   2   3   1     2830.42     2637.64     25.38 o
   3   3   1     1322.71     1496.27     16.32 o
   4   3   1      289.98      300.84      6.30 o
   5   3   1      256.30      223.31      5.10 o
   6   3   1       63.24       71.36      3.67 o
   7   3   1      782.62      735.67     12.01 o
   8   3   1      265.32      268.57      7.77 o
   9   3   1       63.04       63.82      6.57 o
  10   3   1        3.33        4.73      4.89 o
  11   3   1      120.74      123.64     10.71 o
  12   3   1        6.78       12.20      6.87 o
 -13   4   1       39.23       28.01      9.80 o
 -12   4   1       46.66       50.04      8.53 o
 -11   4   1        0.28       -0.32      6.07 o
 -10   4   1      100.85       95.18      8.60 o
  -9   4   1      257.93      213.78     11.39 o
  -8   4   1      363.23      376.93     15.36 o
  -7   4   1      913.59      872.87     15.71 o
  -6   4   1      216.60      204.25      7.21 o
  -5   4   1       32.98       42.19      4.95 o
  -4   4   1      451.60      412.62      7.44 o
  -3   4   1      714.42      800.40     14.16 o
  -2   4   1      684.13      679.60      9.55 o
  -1   4   1     5276.79     5240.69     47.27 o
   0   4   1        3.31       -1.60      1.60 o
   1   4   1      631.41      627.94      9.01 o
   2   4   1     1360.97     1387.32     17.45 o
   3   4   1       12.42       18.57      2.31 o
   4   4   1     2500.32     2622.58     38.88 o
   5   4   1      858.31      876.04     12.03 o
   6   4   1      229.70      236.79      6.02 o
   7   4   1       20.46       21.99      3.28 o
   8   4   1       21.45       24.41      4.89 o
   9   4   1       29.97       29.97      5.56 o
  10   4   1      240.40      250.85     12.06 o
  11   4   1      121.46      140.19     14.02 o
  12   4   1        0.34       14.38      6.50 o
 -12   5   1        3.98       14.38      8.43 o
 -11   5   1       18.96       11.94      6.51 o
 -10   5   1       12.59        8.13      7.01 o
  -9   5   1      120.86      119.12     12.47 o
  -8   5   1       35.60       30.93      5.29 o
  -7   5   1       39.69       39.48      5.73 o
  -6   5   1      677.02      669.92     17.24 o
  -5   5   1      262.55      289.44     11.68 o
  -4   5   1      600.04      615.15     10.42 o
  -3   5   1      866.43      922.55     12.83 o
  -2   5   1        8.58       10.95      2.37 o
  -1   5   1     2460.45     2532.96     24.26 o
   0   5   1      342.38      311.49      6.41 o
   1   5   1        6.09        6.28      2.24 o
   2   5   1      473.81      390.07     11.30 o
   3   5   1      133.01      131.72      4.86 o
   4   5   1      632.30      703.22     11.79 o
   5   5   1      397.97      385.62     12.81 o
   6   5   1       79.03       81.85      4.68 o
   7   5   1      190.39      195.60      6.73 o
   8   5   1     1094.09     1086.11     18.42 o
   9   5   1        0.32       -0.51      4.35 o
  10   5   1      182.41      204.80     13.31 o
  11   5   1        7.72       17.40      6.20 o
  12   5   1      240.26      216.03     20.06 o
 -12   6   1        3.89       20.28      8.53 o
 -11   6   1        2.07       -1.17      5.45 o
 -10   6   1      218.22      202.34     15.51 o
  -9   6   1        0.01       -4.94      4.94 o
  -8   6   1      190.90      193.16     12.42 o
  -7   6   1       80.01       96.17      7.63 o
  -6   6   1      169.11      144.03     10.67 o
  -5   6   1        1.65        1.57      3.22 o
  -4   6   1       11.83       14.62      3.24 o
  -3   6   1      165.70      187.55      6.99 o
  -2   6   1     2686.17     2724.94     30.92 o
  -1   6   1      378.64      349.87      7.50 o
   0   6   1      382.63      396.11      7.37 o
   1   6   1      275.16      297.69      6.43 o
   2   6   1      978.38     1034.13     14.46 o
   3   6   1        1.46        0.39      1.77 o
   4   6   1     1544.68     1485.20     21.90 o
   5   6   1      187.17      177.79      8.13 o
   6   6   1      825.28      811.27     16.70 o
   7   6   1        1.15        1.94      2.84 o
   8   6   1       55.39       49.67      4.84 o
   9   6   1      142.85      142.66      9.20 o
  10   6   1        0.92        1.60      4.99 o
  11   6   1       74.17       73.95     18.72 o
 -11   7   1       63.25       57.86     10.18 o
 -10   7   1        0.96       -0.11      9.75 o
  -9   7   1       25.06       27.43      7.14 o
  -8   7   1      163.26      178.28     12.30 o
  -7   7   1      220.61      206.89     25.86 o
  -6   7   1        0.20       -1.58      3.79 o
  -5   7   1      884.71      886.96     17.11 o
  -4   7   1      174.41      174.79      7.55 o
  -3   7   1     1106.27     1083.40     18.56 o
  -2   7   1       20.09       36.16      3.94 o
  -1   7   1     1191.49     1162.39     15.95 o
   0   7   1       22.75       22.49      3.38 o
   1   7   1      111.78      102.99      4.81 o
   2   7   1      112.30      125.02      6.31 o
   3   7   1      443.27      409.69     19.89 o
   4   7   1       37.39       38.07      6.23 o
   5   7   1      156.56      141.91      7.92 o
   6   7   1       17.48        9.39      5.28 o
   7   7   1      713.74      710.86     19.18 o
   8   7   1       18.03       19.68      6.06 o
   9   7   1        0.02        3.93      6.24 o
  10   7   1        6.32        3.69      5.36 o
  11   7   1        8.70        8.69     15.38 o
 -11   8   1        6.03       -1.12      7.07 o
 -10   8   1       16.84       12.61      9.47 o
  -9   8   1       33.62       27.57      8.26 o
  -8   8   1        0.05       -5.29      5.90 o
  -7   8   1      745.89      774.00     31.44 o
  -6   8   1        0.56       -3.96      8.02 o
  -5   8   1       27.70       18.12      6.00 o
  -4   8   1       90.19       92.63      7.51 o
  -3   8   1        0.55       -3.83      3.83 o
  -2   8   1     1205.95     1182.04     18.82 o
  -1   8   1      479.56      467.04      9.48 o
   0   8   1      674.40      636.26     10.95 o
   1   8   1       80.06       71.01      4.63 o
   2   8   1       56.80       45.46      4.43 o
   3   8   1        0.52        4.31      4.10 o
   4   8   1      202.93      217.73     12.29 o
   5   8   1      177.76      167.62     18.28 o
   6   8   1      280.71      245.64     27.64 o
   7   8   1      436.73      390.33     17.18 o
   8   8   1       67.67       63.24      7.74 o
   9   8   1       30.73       17.41     10.70 o
  10   8   1       30.76       15.83     15.83 o
 -10   9   1        0.01      -10.63     12.93 o
  -9   9   1       30.47       15.64      7.42 o
  -8   9   1      368.01      355.10     66.43 o
  -7   9   1        0.63       36.78     15.60 o
  -6   9   1        1.45       -9.81      9.81 o
  -5   9   1        3.16        1.11     10.48 o
  -4   9   1      196.80      193.87     12.62 o
  -3   9   1        6.28        7.78      4.95 o
  -2   9   1       83.97       85.15      7.02 o
  -1   9   1      455.42      495.73     10.36 o
   0   9   1       20.75       21.55      3.82 o
   1   9   1       34.04       29.84      4.20 o
   2   9   1     1343.79     1370.16     19.17 o
   3   9   1       23.47       32.31      6.10 o
   4   9   1      358.64      337.48     31.88 o
   5   9   1        0.12      -10.03     10.03 o
   6   9   1       18.75       39.68     14.93 o
   7   9   1      102.67      120.32     29.65 o
   8   9   1       20.72       14.68      6.45 o
   9   9   1       94.68      113.29     22.51 o
  -9  10   1       85.38      115.70     26.75 o
  -8  10   1        7.30       -7.13     12.48 o
  -7  10   1      163.91      198.83     28.98 o
  -6  10   1       57.77       71.55     18.72 o
  -5  10   1        0.27        6.46     12.26 o
  -4  10   1       27.36       33.58     20.51 o
  -3  10   1      284.49      273.99     13.43 o
  -2  10   1      160.48      167.73      9.27 o
  -1  10   1       40.92       40.29      5.40 o
   0  10   1      149.94      143.31      7.67 o
   1  10   1       22.15       28.57      5.15 o
   2  10   1        0.01       -1.07      4.28 o
   3  10   1       63.25       62.16     10.89 o
   4  10   1      268.20      254.68     19.50 o
   5  10   1      137.55      153.36     25.19 o
   6  10   1       74.98       96.52     21.18 o
   7  10   1       88.87      153.14     25.86 o
   8  10   1        5.37       -2.13      5.86 o
  -8  11   1        0.56       -9.81     14.27 o
  -7  11   1       19.40       -2.90     13.60 o
  -6  11   1       29.66       26.53     15.60 o
  -5  11   1       92.28      112.96     36.89 o
  -4  11   1       59.81       42.59     11.74 o
  -3  11   1      153.55      198.50     18.21 o
  -2  11   1      275.76      282.93     16.05 o
  -1  11   1      173.40      209.61     15.35 o
   0  11   1      359.61      368.59     14.20 o
   1  11   1        8.40        8.92      5.66 o
   2  11   1       38.93       47.09     19.06 o
   3  11   1      134.13      162.94     15.59 o
   4  11   1       12.64       13.42      9.44 o
   5  11   1        2.20        8.92     13.60 o
   6  11   1       71.87       87.38     22.96 o
   7  11   1       73.99       55.50     21.84 o
  -6  12   1        0.58      -11.81     11.81 o
  -5  12   1       46.06       15.16     15.16 o
  -4  12   1       11.96       -1.11     13.15 o
  -3  12   1        0.34       15.83     12.93 o
  -2  12   1        9.26       38.56     14.71 o
  -1  12   1       45.37       56.40     15.38 o
   0  12   1      119.05      108.33     19.39 o
   1  12   1       37.74       44.14     14.93 o
   2  12   1       55.11       30.32     16.72 o
   3  12   1       58.78       68.43     20.51 o
   4  12   1      135.97      152.02     26.08 o
   5  12   1        0.00       10.25     14.93 o
 -14   0   2      161.76      223.35     28.09 o
 -12   0   2       23.21       21.22      9.01 o
 -10   0   2      285.52      289.30     15.47 o
  -8   0   2       20.06       22.82      6.02 o
  -6   0   2     2236.82     2277.36     32.47 o
  -4   0   2     3495.14     3446.35     42.55 o
  -2   0   2      138.27      149.93      7.32 o
   0   0   2     3851.85     3669.16     42.25 o
   2   0   2     3793.92     3546.82     41.49 o
   4   0   2     1194.07     1151.00     15.60 o
   6   0   2      943.45      963.10     19.98 o
   8   0   2      281.21      277.95     12.82 o
  10   0   2      673.22      741.45     48.04 o
  12   0   2       26.61       31.65     13.15 o
 -13   1   2       39.29       34.09     13.71 o
 -12   1   2       11.13       12.47      6.80 o
 -11   1   2       18.61       17.27      5.86 o
 -10   1   2      265.07      272.50     11.67 o
  -9   1   2       44.83       46.96      5.22 o
  -8   1   2      531.84      584.02     10.59 o
  -7   1   2     2365.03     2406.35     26.51 o
  -6   1   2     1623.19     1782.51     20.38 o
  -5   1   2     1140.36     1102.97     12.85 o
  -4   1   2       37.94       60.10      3.80 o
  -3   1   2     5177.03     4876.08     46.61 o
  -2   1   2     7299.23     7368.65     67.58 o
  -1   1   2     5363.16     5276.19     48.46 o
   0   1   2     3175.85     3037.48     26.95 o
   1   1   2     1937.73     2041.81     19.07 o
   2   1   2     6304.86     6581.76     53.13 o
   3   1   2        1.16       -0.21      1.16 o
   4   1   2       31.56       29.33      1.97 o
   5   1   2      144.00      142.02      4.88 o
   6   1   2      818.06      798.79     13.04 o
   7   1   2       14.76       11.57      3.77 o
   8   1   2        3.87       -0.12      2.70 o
   9   1   2       72.88       67.98      5.94 o
  10   1   2      395.49      378.99     17.53 o
  11   1   2       31.56       30.69      6.61 o
  12   1   2       37.28       38.62      9.36 o
 -13   2   2        2.88        3.43      8.34 o
 -12   2   2       56.34       52.13      8.94 o
 -11   2   2      317.05      302.83     14.56 o
 -10   2   2      218.54      205.04     10.22 o
  -9   2   2       76.33       90.34      6.33 o
  -8   2   2      380.27      353.26      9.64 o
  -7   2   2       94.71      115.54      5.79 o
  -6   2   2      105.34      125.25      5.44 o
  -5   2   2     1407.62     1462.87     18.37 o
  -4   2   2     2367.70     2446.98     24.65 o
  -3   2   2     3471.72     3197.51     30.02 o
  -2   2   2      270.44      234.80      4.67 o
  -1   2   2     2643.58     2691.59     26.35 o
   0   2   2     6414.80     6068.56     57.04 o
   1   2   2      911.78      804.29      8.19 o
   2   2   2       57.47       39.51      3.71 o
   3   2   2      111.02      144.51      3.98 o
   4   2   2      694.50      674.58      8.21 o
   5   2   2        0.91       -1.06      1.59 o
   6   2   2       82.60       86.79      4.33 o
   7   2   2       24.84       20.65      3.20 o
   8   2   2        1.04        0.66      3.04 o
   9   2   2      296.53      279.14      9.98 o
  10   2   2       53.51       61.43     11.42 o
  11   2   2        0.14        6.45      5.81 o
  12   2   2       21.66       20.60      7.13 o
 -13   3   2        6.58       10.43      8.59 o
 -12   3   2        7.87        4.06      7.31 o
 -11   3   2       11.42        2.19      5.23 o
 -10   3   2      183.26      170.25      9.35 o
  -9   3   2     1121.11     1107.04     20.19 o
  -8   3   2     1108.27     1074.29     18.86 o
  -7   3   2     2174.30     2199.93     27.21 o
  -6   3   2      185.40      186.80      6.61 o
  -5   3   2      136.34      131.95      5.52 o
  -4   3   2     1317.36     1317.80     19.57 o
  -3   3   2      102.16      106.77      3.95 o
  -2   3   2     1394.07     1238.58     12.83 o
  -1   3   2      283.33      240.41      5.19 o
   0   3   2     2018.94     1865.07     18.15 o
   1   3   2      267.92      242.84      4.95 o
   2   3   2       58.23       73.85      4.78 o
   3   3   2     3383.96     3545.18     28.90 o
   4   3   2      429.17      421.23      6.11 o
   5   3   2      112.13      126.31      4.74 o
   6   3   2      906.23      907.39     11.65 o
   7   3   2        2.96       -0.22      2.75 o
   8   3   2      201.32      200.98      9.18 o
   9   3   2       18.65       25.19      4.31 o
  10   3   2       51.06       42.82      6.39 o
  11   3   2        5.35        3.77      5.58 o
  12   3   2        5.58        6.67      6.44 o
 -13   4   2        0.12        4.35      7.93 o
 -12   4   2        8.16        8.83      6.77 o
 -11   4   2       70.93       71.71      8.29 o
 -10   4   2        7.56        5.46      5.40 o
  -9   4   2       14.45       10.68      4.18 o
  -8   4   2      262.17      255.53     12.79 o
  -7   4   2      273.37      255.93      9.03 o
  -6   4   2      294.61      283.95     16.34 o
  -5   4   2      177.01      146.21      6.63 o
  -4   4   2      666.97      640.39     10.20 o
  -3   4   2      102.98      112.84      4.15 o
  -2   4   2      129.71      122.60      5.90 o
  -1   4   2     8718.30     8835.73     71.63 o
   0   4   2      142.28      145.38      3.96 o
   1   4   2      712.23      726.50     11.15 o
   2   4   2     3412.12     3433.93     33.16 o
   3   4   2      276.90      288.38      5.89 o
   4   4   2      115.19      115.04      3.48 o
   5   4   2       11.53        9.42      2.02 o
   6   4   2       22.90       24.79      3.99 o
   7   4   2      395.89      442.20      8.12 o
   8   4   2       12.25       12.01      4.17 o
   9   4   2       75.79       74.07      6.81 o
  10   4   2      190.93      183.45     12.52 o
  11   4   2       18.99       17.55      6.95 o
  12   4   2        1.42       -2.35      6.55 o
 -13   5   2       99.31       90.09     13.58 o
 -12   5   2        2.57        6.01      7.20 o
 -11   5   2       44.38       38.90      8.00 o
 -10   5   2      105.43       91.78      9.78 o
  -9   5   2       54.63       53.83      7.81 o
  -8   5   2      102.54       97.16      6.76 o
  -7   5   2      773.19      797.81     20.58 o
  -6   5   2       14.78       10.93      3.79 o
  -5   5   2       46.09       32.96      3.81 o
  -4   5   2        5.11        8.37      2.57 o
  -3   5   2      354.75      410.80      8.19 o
  -2   5   2      844.20      864.10     11.75 o
  -1   5   2     3489.98     3832.04     36.68 o
   0   5   2      535.15      543.03      9.42 o
   1   5   2       55.09       43.18      2.76 o
   2   5   2       11.03       12.28      2.40 o
   3   5   2     1108.87      990.86     21.37 o
   4   5   2      120.82      118.03      4.98 o
   5   5   2      866.21      885.23     11.66 o
   6   5   2       92.04       95.82      4.15 o
   7   5   2     1633.41     1646.17     24.92 o
   8   5   2      273.15      264.78     10.23 o
   9   5   2       80.01       72.06      6.51 o
  10   5   2       24.99       40.04      6.06 o
  11   5   2       23.14       25.13      7.69 o
  12   5   2        7.59       -8.92     12.48 o
 -12   6   2        8.35        1.17      7.47 o
 -11   6   2      208.11      226.17     14.71 o
 -10   6   2       48.04       47.97      8.44 o
  -9   6   2       34.57       27.36      6.85 o
  -8   6   2       60.66       54.55      6.41 o
  -7   6   2       47.85       41.52      5.89 o
  -6   6   2        8.59       12.25      4.06 o
  -5   6   2      319.35      326.27      9.26 o
  -4   6   2      673.50      712.45     12.91 o
  -3   6   2      110.89      142.94      5.74 o
  -2   6   2      320.57      334.27      8.18 o
  -1   6   2      760.17      755.60     11.32 o
   0   6   2      256.09      260.37      6.27 o
   1   6   2     3387.42     3443.41     31.93 o
   2   6   2     1237.34     1249.95     19.92 o
   3   6   2       94.21      105.60      5.57 o
   4   6   2       57.98       60.42      5.15 o
   5   6   2       42.80       36.25      4.13 o
   6   6   2        0.31        2.11      2.50 o
   7   6   2      105.24      107.61      5.26 o
   8   6   2       31.88       19.78      4.22 o
   9   6   2      103.85       99.90      7.05 o
  10   6   2        1.90       -0.67     11.15 o
  11   6   2        6.55       -5.57     12.48 o
 -12   7   2       21.66        8.27     12.48 o
 -11   7   2        5.33        4.44      7.46 o
 -10   7   2        3.68       15.19     10.92 o
  -9   7   2       49.01       49.60     10.53 o
  -8   7   2      682.18      629.18     23.52 o
  -7   7   2      869.33      902.67     27.87 o
  -6   7   2      759.05      813.23     17.16 o
  -5   7   2      172.30      176.79      7.98 o
  -4   7   2       45.67       46.12      4.75 o
  -3   7   2      102.65      101.92      5.98 o
  -2   7   2     1527.05     1480.98     25.28 o
  -1   7   2        0.03       -2.57      2.57 o
   0   7   2     1218.90     1199.32     15.00 o
   1   7   2     1774.83     1909.70     20.70 o
   2   7   2       27.24       22.16      3.36 o
   3   7   2      185.64      192.67      8.72 o
   4   7   2        0.92       -0.59      3.19 o
   5   7   2        2.54        0.98      3.31 o
   6   7   2       51.92       66.89      4.82 o
   7   7   2        0.40        1.23      3.57 o
   8   7   2      181.90      164.77     17.30 o
   9   7   2        1.46        5.13     11.81 o
  10   7   2       20.91        1.11     13.15 o
  11   7   2        4.84        6.02     13.37 o
 -11   8   2       11.39       11.27      7.99 o
 -10   8   2        5.45        3.97      6.95 o
  -9   8   2      306.89      270.61     17.31 o
  -8   8   2      108.08       89.83     13.95 o
  -7   8   2      143.44      153.82     16.47 o
  -6   8   2      672.45      664.12     20.70 o
  -5   8   2      534.94      552.91     18.83 o
  -4   8   2      787.85      835.49     17.31 o
  -3   8   2      748.19      769.65     16.07 o
  -2   8   2      224.98      241.58      9.54 o
  -1   8   2      140.67      126.26      6.11 o
   0   8   2       15.59       15.43      3.34 o
   1   8   2       64.68       67.55      4.71 o
   2   8   2      349.33      363.94      8.66 o
   3   8   2       30.60       25.81      6.07 o
   4   8   2       37.17       38.63      5.16 o
   5   8   2      147.26      165.95     17.83 o
   6   8   2       80.44       57.49     12.34 o
   7   8   2        5.02       -4.27      4.27 o
   8   8   2       71.60       87.60     19.62 o
   9   8   2       15.12       27.86     15.16 o
  10   8   2       71.55       89.16     22.74 o
 -10   9   2        3.82        5.21      8.09 o
  -9   9   2        5.07       -5.19      6.88 o
  -8   9   2        1.10       23.36     12.04 o
  -7   9   2      171.98      166.70     17.37 o
  -6   9   2       11.85       18.28     13.15 o
  -5   9   2       11.61        8.41      5.98 o
  -4   9   2        6.52       20.28     10.56 o
  -3   9   2      115.40      131.07      8.34 o
  -2   9   2       45.54       39.52      5.19 o
  -1   9   2      479.13      528.39     11.82 o
   0   9   2      558.43      568.30     11.46 o
   1   9   2     1284.12     1317.71     18.43 o
   2   9   2      190.51      186.39      7.18 o
   3   9   2       20.50       12.77      4.88 o
   4   9   2       43.22       51.27     15.60 o
   5   9   2        5.39       -6.46     10.03 o
   6   9   2       19.64       27.86     15.16 o
   7   9   2       16.00        3.76      6.02 o
   8   9   2        0.89      -10.70     12.26 o
   9   9   2        0.82      -11.37     11.37 o
  -9  10   2        4.43        8.52      8.80 o
  -8  10   2       23.21       23.18     16.05 o
  -7  10   2       55.96       57.29     18.72 o
  -6  10   2      325.33      402.12     38.34 o
  -5  10   2       16.04       11.59     13.15 o
  -4  10   2      210.96      247.16     15.54 o
  -3  10   2       90.47      108.92      9.24 o
  -2  10   2       39.21       34.93      5.70 o
  -1  10   2        0.88        0.53      4.32 o
   0  10   2      293.38      291.82      9.90 o
   1  10   2      605.29      599.01     13.09 o
   2  10   2       78.59      102.78      9.98 o
   3  10   2       36.73       37.25      9.48 o
   4  10   2        5.94       -5.76      8.51 o
   5  10   2        9.68       -2.01     10.48 o
   6  10   2       20.29       14.93     14.27 o
   7  10   2      218.10      212.86     12.65 o
   8  10   2       69.61       32.99     18.06 o
  -8  11   2        3.23       22.96     16.94 o
  -7  11   2       58.84       56.62     20.28 o
  -6  11   2       31.79       32.10     16.05 o
  -5  11   2        4.71       -6.04      8.98 o
  -4  11   2       84.61       68.13     14.93 o
  -3  11   2        7.39       10.72      7.19 o
  -2  11   2      554.09      593.34     20.91 o
  -1  11   2       86.56       90.69     10.35 o
   0  11   2        0.04       -5.00      5.00 o
   1  11   2        9.58       12.03      6.26 o
   2  11   2        1.41        0.47      8.12 o
   3  11   2       18.86       10.03     12.71 o
   4  11   2        6.23       -3.79     11.81 o
   5  11   2        0.01        5.80     13.37 o
   6  11   2       23.38       20.73     15.38 o
   7  11   2        3.33       -5.38      5.38 o
  -6  12   2       24.05       39.01     18.50 o
  -5  12   2        7.33        5.15     10.55 o
  -4  12   2       27.66       41.01     16.27 o
  -3  12   2      119.86      112.57     20.95 o
  -2  12   2        0.98       12.48     12.48 o
  -1  12   2      269.46      296.91     30.76 o
   0  12   2      108.66       97.41     19.62 o
   1  12   2        0.07       -7.88      7.88 o
   2  12   2       21.92       38.79     16.50 o
   3  12   2       45.81       59.07     19.39 o
   4  12   2       35.22       40.35     17.16 o
   5  12   2        6.43       36.33     19.39 o
  -1  13   2        5.65       38.34     16.50 o
   0  13   2       36.21       53.27     17.61 o
   1  13   2      115.70      172.98     25.63 o
 -13   0   3       25.45       24.07     13.15 o
 -11   0   3      879.10      943.41     26.51 o
  -9   0   3       24.29       17.82      5.22 o
  -7   0   3      821.98      814.04     19.39 o
  -5   0   3      977.37      968.28     16.66 o
  -3   0   3      363.42      364.57      9.35 o
  -1   0   3      589.12      558.60     12.61 o
   1   0   3    12401.04    12843.94    304.71 o
   3   0   3      656.84      615.82     10.86 o
   5   0   3       77.18       78.51      5.37 o
   7   0   3      273.49      274.41     11.17 o
   9   0   3     1121.25     1056.79     40.90 o
  11   0   3      672.65      707.22     59.29 o
 -14   1   3        0.06       -0.60      8.81 o
 -13   1   3       10.58       13.84     12.82 o
 -12   1   3       12.10       12.69      6.06 o
 -11   1   3       47.79       37.63      6.19 o
 -10   1   3        5.07        6.23      3.70 o
  -9   1   3      472.76      462.90     10.17 o
  -8   1   3      655.56      635.76     11.92 o
  -7   1   3        0.45        1.12      2.39 o
  -6   1   3      483.22      534.63      9.53 o
  -5   1   3     1598.96     1632.73     18.45 o
  -4   1   3     1843.54     1739.19     22.23 o
  -3   1   3        7.42       11.64      2.01 o
  -2   1   3    13096.21    12527.41    113.31 o
  -1   1   3     1630.35     1462.54     15.37 o
   0   1   3     2570.29     2350.23     20.31 o
   1   1   3    11235.29    11138.73    103.73 o
   2   1   3     4465.75     4533.52     35.36 o
   3   1   3      793.48      792.10      7.98 o
   4   1   3      510.39      497.99      6.64 o
   5   1   3       35.89       38.62      2.78 o
   6   1   3      762.30      752.89     11.46 o
   7   1   3       67.32       65.39      4.44 o
   8   1   3      258.94      263.52      9.84 o
   9   1   3      404.22      435.33     13.99 o
  10   1   3        3.14        3.99      4.90 o
  11   1   3        2.11        6.66      5.43 o
  12   1   3       21.67       11.62      7.90 o
 -14   2   3       12.43        4.25      9.01 o
 -13   2   3       14.45        3.89      8.02 o
 -12   2   3       64.34       63.90     10.07 o
 -11   2   3       72.80       85.80      8.65 o
 -10   2   3      233.14      245.70     17.40 o
  -9   2   3        3.45        3.81      3.95 o
  -8   2   3      849.60      832.06     13.89 o
  -7   2   3      184.80      193.41      7.74 o
  -6   2   3      532.65      545.26     10.38 o
  -5   2   3      636.69      712.40     10.04 o
  -4   2   3      905.51     1154.28     15.24 o
  -3   2   3      745.16      645.96      9.02 o
  -2   2   3      887.13      867.12     11.18 o
  -1   2   3      100.66      104.05      4.27 o
   1   2   3      607.80      564.61      6.68 o
   2   2   3      269.56      247.95      5.71 o
   3   2   3     4903.13     5011.76     55.34 o
   4   2   3      221.42      214.09      5.34 o
   5   2   3      521.87      583.62      8.98 o
   6   2   3       14.78        9.83      2.54 o
   7   2   3       90.68       88.81      4.76 o
   8   2   3      490.26      483.04     12.59 o
   9   2   3        6.91        9.69      4.67 o
  10   2   3        1.80        6.36      6.95 o
  11   2   3       10.55        8.84      5.92 o
  12   2   3        0.24       -3.43      6.84 o
 -13   3   3       15.16       21.66     10.25 o
 -12   3   3      180.21      161.93     13.02 o
 -11   3   3       24.28       20.62      6.36 o
 -10   3   3        0.90        0.23      5.12 o
  -9   3   3     3704.58     3806.88     79.66 o
  -8   3   3       83.05       84.90      6.36 o
  -7   3   3       13.38       14.77      3.76 o
  -6   3   3      134.70      168.55      6.71 o
  -5   3   3       56.13       52.65      3.85 o
  -4   3   3     1854.18     1806.52     21.59 o
  -3   3   3      356.95      315.03      6.82 o
  -2   3   3      150.15      173.28      4.82 o
  -1   3   3        9.69        1.07      1.44 o
   0   3   3     1873.71     1872.01     22.43 o
   1   3   3     2339.43     2485.31     22.40 o
   2   3   3     1145.35     1174.52     16.18 o
   3   3   3     1325.92     1303.82     17.08 o
   4   3   3     1587.73     1661.28     23.35 o
   5   3   3     2072.73     2143.35     26.85 o
   6   3   3        1.19        6.50      2.28 o
   7   3   3        1.30       -2.50      2.50 o
   8   3   3       22.69       21.78      3.56 o
   9   3   3        1.74        1.39      4.16 o
  10   3   3        2.67        0.20      4.51 o
  11   3   3        1.60        9.81      5.69 o
  12   3   3        0.30        4.53     14.71 o
 -13   4   3       56.59       58.95     11.33 o
 -12   4   3       29.55       24.56      7.27 o
 -11   4   3      584.02      537.48     17.88 o
 -10   4   3       59.66       97.66     17.19 o
  -9   4   3      751.51      726.24     16.09 o
  -8   4   3       21.33       17.67      4.61 o
  -7   4   3      117.04      126.23      7.10 o
  -6   4   3        3.96        0.18      3.14 o
  -5   4   3      726.34      672.16     13.09 o
  -4   4   3       52.23       57.00      3.99 o
  -3   4   3     2833.09     3089.57     33.00 o
  -2   4   3     4495.88     4682.78     42.98 o
  -1   4   3     2218.17     2374.20     20.63 o
   0   4   3      543.96      515.61      8.12 o
   1   4   3      316.33      281.74      5.90 o
   2   4   3      295.05      315.36      7.09 o
   3   4   3      811.43      733.13     13.84 o
   4   4   3       41.77       45.31      6.01 o
   5   4   3      442.67      412.43     12.01 o
   6   4   3      374.88      353.27     13.63 o
   7   4   3       88.63      103.36      6.96 o
   8   4   3        3.86        3.49      3.76 o
   9   4   3      162.49      165.53      6.73 o
  10   4   3       31.95       31.19      5.65 o
  11   4   3        0.00       -4.94      4.94 o
  12   4   3        1.16       -7.58     11.37 o
 -13   5   3        0.70        0.39      7.76 o
 -12   5   3        0.06       -2.71      6.46 o
 -11   5   3        0.66        8.49      7.47 o
 -10   5   3        0.26        0.37      5.51 o
  -9   5   3       60.09       50.00      6.60 o
  -8   5   3      374.70      367.18     11.61 o
  -7   5   3      123.69      128.71      8.37 o
  -6   5   3      662.58      637.02     15.39 o
  -5   5   3        2.72       -0.05      3.28 o
  -4   5   3      104.66      117.21      5.20 o
  -3   5   3      923.94      976.87     13.24 o
  -2   5   3     1374.89     1441.77     17.32 o
  -1   5   3        3.32       12.01      2.53 o
   0   5   3        0.09       -1.67      1.67 o
   1   5   3      261.68      257.07      7.31 o
   2   5   3     1290.67     1254.81     16.64 o
   3   5   3      233.74      217.74      5.18 o
   4   5   3      877.94      820.93     14.30 o
   5   5   3       84.51       84.60      4.64 o
   6   5   3       81.23       88.59      5.25 o
   7   5   3      329.35      343.45     24.60 o
   8   5   3        7.80        9.59      5.89 o
   9   5   3        0.72       -3.44      7.12 o
  10   5   3       36.47       51.05     15.60 o
  11   5   3       33.12       12.93     13.15 o
 -12   6   3       87.47       96.95     13.14 o
 -11   6   3      203.24      229.81     18.10 o
 -10   6   3       65.68       56.07     11.01 o
  -9   6   3      452.01      409.88     28.83 o
  -8   6   3       33.61       33.09      5.72 o
  -7   6   3       27.02       23.78      5.24 o
  -6   6   3      266.38      246.61     11.52 o
  -5   6   3      128.13      129.61      7.15 o
  -4   6   3        1.98       -0.08      2.65 o
  -3   6   3      553.81      598.60     10.37 o
  -2   6   3       26.51       20.92      2.95 o
  -1   6   3      131.55      124.30      5.54 o
   0   6   3      976.23     1003.33     13.10 o
   1   6   3      822.65      813.70     11.40 o
   2   6   3      125.53      123.39      4.40 o
   3   6   3      708.27      676.39     13.27 o
   4   6   3       24.82       37.12      4.45 o
   5   6   3       26.00       31.66      3.89 o
   6   6   3        9.00        9.52      5.77 o
   7   6   3       39.90       40.10      6.91 o
   8   6   3       11.97       14.42      6.35 o
   9   6   3        6.95       18.28     13.15 o
  10   6   3       12.81       16.05     12.71 o
  11   6   3       14.09       -9.14     11.81 o
 -12   7   3        3.77       -3.81      8.08 o
 -11   7   3        0.50        5.96      7.62 o
 -10   7   3        8.40        9.61      7.42 o
  -9   7   3      441.24      441.46     25.98 o
  -8   7   3       76.67       84.71     13.24 o
  -7   7   3      922.29      957.60     25.46 o
  -6   7   3       66.30       71.06      7.27 o
  -5   7   3      537.70      550.30     12.54 o
  -4   7   3       28.55       33.84      4.45 o
  -3   7   3      988.83      949.93     14.48 o
  -2   7   3      173.70      168.67      7.51 o
  -1   7   3      316.93      310.89     12.81 o
   0   7   3        0.20       -2.36      2.36 o
   1   7   3      213.23      215.01      6.14 o
   2   7   3        0.49        1.17      2.53 o
   3   7   3      347.81      356.30     10.34 o
   4   7   3       54.93       53.02      4.57 o
   5   7   3      392.99      402.18     12.83 o
   6   7   3        7.47        5.03      5.42 o
   7   7   3       54.33       56.28     17.94 o
   8   7   3       27.71       25.86     13.82 o
   9   7   3       44.51       57.06     17.16 o
  10   7   3       47.37       22.07     16.27 o
 -11   8   3        0.01       -0.27      7.25 o
 -10   8   3       13.15       17.20      8.20 o
  -9   8   3        3.59       -2.15      6.55 o
  -8   8   3      147.98      141.19     16.62 o
  -7   8   3        2.37       -1.43      7.96 o
  -6   8   3      168.41      156.80     15.84 o
  -5   8   3      449.32      479.14     13.38 o
  -4   8   3      217.51      222.36      9.01 o
  -3   8   3        3.02        4.54      3.78 o
  -2   8   3       37.96       45.02      4.99 o
  -1   8   3      143.24      143.79      7.09 o
   0   8   3     1114.07     1101.09     15.56 o
   1   8   3        1.15       -2.71      2.71 o
   2   8   3     2508.94     2523.46     30.14 o
   3   8   3     1434.90     1421.06     23.50 o
   4   8   3        0.73       -3.62      4.74 o
   5   8   3       12.17       15.32      5.64 o
   6   8   3        3.83        7.58     11.59 o
   7   8   3       12.44       21.18     12.71 o
   8   8   3       90.13       75.34     19.39 o
   9   8   3      137.67      155.14     26.75 o
  10   8   3        4.73       15.38     14.93 o
 -10   9   3        1.12        2.50      8.58 o
  -9   9   3        0.19       -6.48      6.64 o
  -8   9   3      143.48      143.08     22.29 o
  -7   9   3       94.74       81.45     13.23 o
  -6   9   3      182.46      176.06     16.65 o
  -5   9   3       34.51       19.79      6.90 o
  -4   9   3      389.74      422.13     16.59 o
  -3   9   3       40.16       47.78      7.04 o
  -2   9   3      367.66      351.48     11.45 o
  -1   9   3       74.52       63.13      5.65 o
   0   9   3      500.15      523.43     10.79 o
   1   9   3      549.74      574.69     11.01 o
   2   9   3     1048.37     1018.15     16.31 o
   3   9   3       31.97       29.54      4.67 o
   4   9   3      218.24      188.80     24.74 o
   5   9   3       13.99        3.34     10.48 o
   6   9   3      119.08      159.38     25.86 o
   7   9   3       38.40       24.52     14.93 o
   8   9   3        4.92        8.02     14.71 o
   9   9   3        0.04      -10.48     10.48 o
  -9  10   3        9.26       25.63     16.94 o
  -8  10   3       19.24       29.42     16.72 o
  -7  10   3       54.36       48.59     17.61 o
  -6  10   3       20.29       21.40     14.04 o
  -5  10   3      573.39      676.52     41.24 o
  -4  10   3       65.89       60.48      7.90 o
  -3  10   3       16.48       22.82      6.21 o
  -2  10   3        1.20        3.24      5.03 o
  -1  10   3        6.55        4.61      4.38 o
   0  10   3       39.54       40.75      5.22 o
   1  10   3      198.64      212.95     16.11 o
   2  10   3        0.02        3.35      5.52 o
   3  10   3      107.94       94.04     15.60 o
   4  10   3       45.88       53.72     17.16 o
   5  10   3       12.10       21.62     14.04 o
   6  10   3        1.25       -4.52      4.52 o
   7  10   3        6.80       15.83     15.60 o
   8  10   3        2.19       -8.92     12.26 o
  -8  11   3       11.70       37.67     18.50 o
  -7  11   3      108.95       80.91     22.96 o
  -6  11   3        4.14       -6.24     12.26 o
  -5  11   3        0.55       -8.81      9.21 o
  -4  11   3        4.37       21.15     12.26 o
  -3  11   3        3.19       10.76      9.37 o
  -2  11   3        9.65       27.54      8.05 o
  -1  11   3      151.94      175.44     17.19 o
   0  11   3       46.73       59.31     12.00 o
   1  11   3        0.32        4.49      8.31 o
   2  11   3       54.15       50.83     13.93 o
   3  11   3       30.16       38.34     16.27 o
   4  11   3      142.68      175.20     27.64 o
   5  11   3       99.49       93.62     22.07 o
   6  11   3        0.12       -2.90     14.04 o
  -6  12   3       18.21       19.62     19.39 o
  -5  12   3       49.35       74.23     21.40 o
  -4  12   3       78.41      120.59     23.63 o
  -3  12   3       10.60       38.12     15.60 o
  -2  12   3       14.07       32.32     15.38 o
  -1  12   3       14.74       27.19     14.49 o
   0  12   3      506.37      473.31     43.58 o
   1  12   3       11.69       13.49      9.69 o
   2  12   3      175.16      211.54     29.87 o
   3  12   3       49.42       45.25     18.72 o
   4  12   3        1.74       32.77     17.39 o
   5  12   3       32.14       39.68     19.39 o
  -3  13   3        5.04       30.76     15.83 o
  -2  13   3       56.75       65.76     18.28 o
  -1  13   3        8.73       38.12     16.94 o
   0  13   3       14.19       37.00     17.39 o
   1  13   3        4.23       20.51     15.16 o
 -14   0   4      122.24       98.75     20.95 o
 -12   0   4       77.01       92.85     12.21 o
 -10   0   4       52.50       58.90      7.28 o
  -8   0   4      323.38      311.44     12.72 o
  -6   0   4     1573.83     1971.74     34.64 o
  -4   0   4       94.17       79.95      5.51 o
  -2   0   4       11.93       25.68      4.46 o
   0   0   4      981.04      988.49     14.57 o
   2   0   4     2670.55     2527.33     40.38 o
   4   0   4       92.02       96.26      5.22 o
   6   0   4        8.14        0.02      3.53 o
   8   0   4       32.92       16.88      6.90 o
  10   0   4      151.02      123.46     13.23 o
  12   0   4       17.77        8.47     11.37 o
 -14   1   4       24.10       10.84      9.30 o
 -13   1   4        0.19       -4.12      8.36 o
 -12   1   4        1.15       -3.42      5.10 o
 -11   1   4       30.45       33.03      5.51 o
 -10   1   4      238.61      231.48      9.26 o
  -9   1   4       68.48       75.11      5.52 o
  -8   1   4      144.71      131.13      6.32 o
  -7   1   4      267.87      310.80      8.77 o
  -6   1   4      227.95      205.90      8.64 o
  -5   1   4     7401.17     7817.73     69.54 o
  -4   1   4        0.14        1.11      1.88 o
  -3   1   4     3949.45     3792.26     41.51 o
  -2   1   4    10037.61     9204.57     92.75 o
  -1   1   4     5408.00     5510.54     67.98 o
   0   1   4     6826.81     6892.71     56.34 o
   1   1   4     2514.45     2713.51     23.71 o
   2   1   4     1825.62     1683.70     15.93 o
   3   1   4     1913.58     1983.28     16.67 o
   4   1   4       95.86      102.19      4.11 o
   5   1   4      203.03      214.46      6.00 o
   6   1   4        2.71        3.76      2.44 o
   7   1   4        0.61       -0.11      2.73 o
   8   1   4      198.70      209.04      7.72 o
   9   1   4      999.79      998.34     21.49 o
  10   1   4      309.19      331.85     13.62 o
  11   1   4       23.76       15.36      6.44 o
  12   1   4        2.40        4.48      7.09 o
 -14   2   4        0.97        3.10     10.70 o
 -13   2   4       25.44       42.44     10.40 o
 -12   2   4       11.27        4.35      6.62 o
 -11   2   4       75.34       79.51      7.45 o
 -10   2   4      404.83      400.34     12.64 o
  -9   2   4       53.71       54.84      5.46 o
  -8   2   4      115.35       96.36      6.12 o
  -7   2   4     1314.25     1314.17     19.25 o
  -6   2   4       41.12       42.23      3.58 o
  -5   2   4     1179.39     1401.28     28.16 o
  -4   2   4      149.29      135.98      5.19 o
  -3   2   4       54.13       51.90      3.24 o
  -2   2   4      194.57      234.03      5.36 o
  -1   2   4     2728.88     2548.16     25.85 o
   0   2   4    22565.39    22290.62    518.03 o
   1   2   4       78.85       63.98      1.94 o
   2   2   4        7.16        7.28      2.14 o
   3   2   4      120.56      158.14      5.24 o
   4   2   4      169.22      188.97      5.39 o
   5   2   4       10.89        9.11      1.94 o
   6   2   4       70.37       70.83      4.66 o
   7   2   4      702.63      759.64     12.03 o
   8   2   4       23.27       19.30      3.73 o
   9   2   4       92.34       87.19      7.45 o
  10   2   4       15.03       23.04      5.49 o
  11   2   4      242.46      272.25     13.96 o
  12   2   4       25.65       31.27     11.81 o
 -13   3   4        4.53        4.64      8.40 o
 -12   3   4        9.50        0.22      6.30 o
 -11   3   4       11.43        6.96      5.80 o
 -10   3   4       55.14       50.53      7.04 o
  -9   3   4       52.91       70.48      6.52 o
  -8   3   4       61.10       70.08      5.88 o
  -7   3   4      128.14      117.50      9.27 o
  -6   3   4      876.64      940.44     16.53 o
  -5   3   4        0.70        0.15      2.10 o
  -4   3   4        3.56        5.70      2.33 o
  -3   3   4       55.68       57.57      3.23 o
  -2   3   4      154.64      138.47      5.65 o
  -1   3   4     1042.22     1071.63     11.47 o
   0   3   4     1488.31     1448.80     18.56 o
   1   3   4      332.14      356.95      7.56 o
   2   3   4     7584.04     7708.44     83.34 o
   3   3   4      130.86      151.77     11.83 o
   4   3   4      854.37      915.60     17.36 o
   5   3   4       66.29       68.35      6.02 o
   6   3   4       63.22       55.49      6.24 o
   7   3   4        0.06       -2.59      2.86 o
   8   3   4      468.46      489.49     10.65 o
   9   3   4       32.12       21.69      4.81 o
  10   3   4       20.35       17.97      5.34 o
  11   3   4        2.57       -0.03      5.25 o
 -13   4   4       22.66       27.73      9.90 o
 -12   4   4       55.02       50.38     12.98 o
 -11   4   4        1.70        7.32      6.29 o
 -10   4   4      147.24      144.15     10.15 o
  -9   4   4      465.98      445.55     13.66 o
  -8   4   4       14.15       10.84      6.14 o
  -7   4   4     1824.38     1834.06     26.97 o
  -6   4   4      131.70      122.91      7.69 o
  -5   4   4        1.97        1.35      2.68 o
  -4   4   4        1.91        4.23      2.85 o
  -3   4   4      947.84     1089.84     23.65 o
  -2   4   4      208.02      197.11      4.89 o
  -1   4   4      438.74      407.01     10.61 o
   0   4   4        5.29       10.05      2.43 o
   1   4   4      679.90      727.08     10.94 o
   2   4   4        0.45        1.47      1.61 o
   3   4   4        0.75        5.42      2.65 o
   4   4   4     1001.16      967.96     20.24 o
   5   4   4       86.54       72.06      6.88 o
   6   4   4     1194.79     1214.58     23.69 o
   7   4   4      149.21      157.96      9.63 o
   8   4   4      111.71      111.73     10.09 o
   9   4   4       34.02       45.95      8.17 o
  10   4   4        0.52        1.02     12.48 o
  11   4   4        2.99        5.35     11.59 o
 -13   5   4        5.26       13.15     11.15 o
 -12   5   4       15.65       15.13      7.78 o
 -11   5   4        0.75        5.59      7.42 o
 -10   5   4       26.28       54.80      8.67 o
  -9   5   4      329.21      312.03     13.59 o
  -8   5   4      205.35      185.47      9.31 o
  -7   5   4     1109.59     1073.26     21.94 o
  -6   5   4        0.21       -0.24      3.82 o
  -5   5   4      180.28      170.93     14.15 o
  -4   5   4        8.96        7.19      2.77 o
  -3   5   4     1527.53     1614.99     20.33 o
  -2   5   4      348.53      392.68      7.97 o
  -1   5   4       26.97       33.39      3.04 o
   0   5   4        0.29       -2.16      2.16 o
   1   5   4       28.66       34.94      2.80 o
   2   5   4      253.89      255.46      5.49 o
   3   5   4       82.67       75.16      4.50 o
   4   5   4       34.66       39.83      5.08 o
   5   5   4      351.24      365.79     16.97 o
   6   5   4      160.25      148.26     11.25 o
   7   5   4      128.24      136.97     12.80 o
   8   5   4        4.71        3.27      6.71 o
   9   5   4       60.27       53.72     15.38 o
  10   5   4        0.21       -3.79     10.92 o
  11   5   4       26.67       28.98     15.16 o
 -12   6   4        6.39       13.21     13.60 o
 -11   6   4        0.48       -6.37      6.37 o
 -10   6   4       16.45       25.94      7.52 o
  -9   6   4       21.52       18.35      6.78 o
  -8   6   4       90.54       98.48     10.25 o
  -7   6   4     1283.07     1310.99     25.58 o
  -6   6   4       61.64       58.83      5.84 o
  -5   6   4      263.07      282.50      9.55 o
  -4   6   4        1.28       -2.84      2.84 o
  -3   6   4      681.11      772.67     13.24 o
  -2   6   4       60.31       57.49      3.94 o
  -1   6   4      463.83      456.45     12.60 o
   0   6   4      646.54      637.73     10.78 o
   1   6   4       67.50       78.63      4.32 o
   2   6   4      154.93      149.91      6.20 o
   3   6   4        1.18        3.99      2.39 o
   4   6   4       17.13       22.36      4.02 o
   5   6   4      108.11      131.61     11.15 o
   6   6   4      478.82      501.32     17.84 o
   7   6   4       40.64       37.78     10.59 o
   8   6   4       69.64       35.66     14.71 o
   9   6   4        6.71       31.21     14.04 o
  10   6   4        9.27       16.05     12.93 o
 -12   7   4        3.30        2.70      8.28 o
 -11   7   4        0.79       -2.91      7.21 o
 -10   7   4        0.18       11.13     13.60 o
  -9   7   4      175.01      175.21     15.18 o
  -8   7   4      326.24      321.92     17.09 o
  -7   7   4        5.42       -1.28      5.38 o
  -6   7   4       18.13       19.32      5.23 o
  -5   7   4       65.72       68.59      6.20 o
  -4   7   4     1044.21     1054.91     23.79 o
  -3   7   4        3.31        5.99      3.34 o
  -2   7   4        0.35        0.53      3.50 o
  -1   7   4        2.87        6.26      3.13 o
   0   7   4       42.95       43.57      4.18 o
   1   7   4        1.09       -0.65      1.88 o
   2   7   4      267.76      240.69     13.37 o
   3   7   4        1.48        2.62      2.93 o
   4   7   4      314.35      297.79     12.08 o
   5   7   4       85.95       87.18      6.72 o
   6   7   4      100.29      106.20      9.25 o
   7   7   4       27.66        4.68     11.37 o
   8   7   4       15.82       22.07     13.60 o
   9   7   4       32.79       54.61     17.16 o
  10   7   4       57.42       73.78     20.06 o
 -11   8   4        0.00       -4.02      7.63 o
 -10   8   4        5.39        8.79      7.81 o
  -9   8   4       55.11       61.47      9.35 o
  -8   8   4      217.34      210.53     19.07 o
  -7   8   4      234.94      242.58     19.93 o
  -6   8   4      276.77      286.45     15.37 o
  -5   8   4      188.66      204.39      9.87 o
  -4   8   4        8.68        8.01      4.45 o
  -3   8   4        1.22        1.65      4.13 o
  -2   8   4      652.52      652.96     13.51 o
  -1   8   4      215.30      217.17     11.07 o
   0   8   4      648.08      622.81     10.74 o
   1   8   4      223.08      211.30      8.71 o
   2   8   4      298.11      281.58      8.75 o
   3   8   4      405.79      377.28     11.27 o
   4   8   4      147.93      158.80     12.71 o
   5   8   4       17.65       26.53     13.15 o
   6   8   4       44.50       43.02     15.16 o
   7   8   4       26.30       54.39     16.72 o
   8   8   4       61.06       40.79     16.72 o
   9   8   4        3.27       -6.02     11.81 o
 -10   9   4       14.53       13.34      9.03 o
  -9   9   4       29.42       44.80     18.06 o
  -8   9   4       35.70       36.48     10.75 o
  -7   9   4      144.77      126.29     15.41 o
  -6   9   4        6.80        5.77      7.96 o
  -5   9   4      140.87      149.04     18.15 o
  -4   9   4      202.66      212.90     18.66 o
  -3   9   4      538.59      553.31     16.30 o
  -2   9   4      358.74      388.57     11.98 o
  -1   9   4        0.52       -3.79      3.79 o
   0   9   4       25.21       29.19      4.62 o
   1   9   4      538.63      477.23     15.29 o
   2   9   4       14.44       14.13      5.84 o
   3   9   4       30.47       32.71      8.14 o
   4   9   4       95.47       88.49     18.50 o
   5   9   4      100.22       96.07     20.51 o
   6   9   4       10.07        6.91     13.15 o
   7   9   4      127.54      140.43     24.74 o
   8   9   4       28.61       39.90     18.28 o
  -9  10   4        0.14       -3.57     13.60 o
  -8  10   4        0.10       -1.68      9.81 o
  -7  10   4      102.03      114.02     15.77 o
  -6  10   4       34.52       33.21     15.60 o
  -5  10   4       69.37       90.05     20.28 o
  -4  10   4       38.38       36.59      8.48 o
  -3  10   4        0.12       -2.63      5.81 o
  -2  10   4      115.44      134.06      9.51 o
  -1  10   4       10.14        5.44      5.49 o
   0  10   4       56.42       51.43     17.28 o
   1  10   4        7.45       20.51      5.65 o
   2  10   4       40.12       31.01     10.53 o
   3  10   4       22.93       18.50     12.71 o
   4  10   4        0.33        0.89     12.04 o
   5  10   4        0.00        2.01     13.15 o
   6  10   4        9.64        4.90     13.15 o
   7  10   4       52.63       57.73     19.62 o
  -8  11   4        9.14       -0.89     14.93 o
  -7  11   4        4.44        5.13     15.83 o
  -6  11   4        8.07       26.97     15.60 o
  -5  11   4      128.26      111.04     19.17 o
  -4  11   4       26.28       36.97     11.55 o
  -3  11   4        4.23       -6.46     13.15 o
  -2  11   4      160.83      145.44     16.23 o
  -1  11   4      229.89      208.23     19.23 o
   0  11   4        0.13       12.31      9.05 o
   1  11   4        2.33        0.12      7.44 o
   2  11   4       45.39       57.37     15.71 o
   3  11   4       10.75        7.36     13.60 o
   4  11   4       96.43       86.93     21.18 o
   5  11   4        2.83       14.93     15.38 o
   6  11   4        4.21       -6.46     12.71 o
  -6  12   4       24.08       38.56     21.40 o
  -5  12   4       15.83       21.40     18.72 o
  -4  12   4        1.43        5.35     14.71 o
  -3  12   4       14.58       24.74     15.83 o
  -2  12   4       96.53      110.34     22.51 o
  -1  12   4        4.00       22.96     14.49 o
   0  12   4       12.52       24.86     16.72 o
   1  12   4      233.93      257.27     22.69 o
   2  12   4       27.85       46.34     13.37 o
   3  12   4        0.02        5.13     14.04 o
   4  12   4        3.13       -6.91     12.71 o
  -3  13   4       63.34       94.74     21.84 o
  -2  13   4       94.66      124.38     24.07 o
  -1  13   4        0.58        1.78     14.04 o
   0  13   4       97.13       83.81     20.51 o
   1  13   4       92.55       69.77     21.40 o
 -13   0   5       36.22       50.15     15.60 o
 -11   0   5      305.93      359.26     18.49 o
  -9   0   5      221.29      232.24     13.30 o
  -7   0   5      936.97     1076.97     25.67 o
  -5   0   5     3043.80     3260.85     56.15 o
  -3   0   5      419.56      440.32     13.63 o
  -1   0   5     4065.57     4142.28     69.51 o
   1   0   5     4485.09     4660.84     56.08 o
   3   0   5       50.97       45.46      3.75 o
   5   0   5       55.85       63.71      5.71 o
   7   0   5      469.43      474.97     23.16 o
   9   0   5       67.65       69.34     15.83 o
  11   0   5       15.73       29.65     12.04 o
 -14   1   5       33.60       33.44     11.35 o
 -13   1   5       23.80       31.99     10.06 o
 -12   1   5        2.76        1.18      4.76 o
 -11   1   5       39.66       33.81      6.29 o
 -10   1   5       38.10       27.12      4.88 o
  -9   1   5        2.54        0.92      3.66 o
  -8   1   5       21.33       21.56      4.75 o
  -7   1   5     1858.08     1979.39     25.45 o
  -6   1   5      149.61      124.66      5.77 o
  -5   1   5     2013.93     2016.14     24.94 o
  -4   1   5      357.31      317.22      7.15 o
  -3   1   5       19.27       23.56      3.28 o
  -2   1   5      124.51      166.48      5.05 o
  -1   1   5     1000.18     1046.20     19.79 o
   0   1   5      233.01      199.54      4.47 o
   1   1   5     4904.31     4809.62     40.58 o
   2   1   5      362.41      393.80      5.96 o
   3   1   5      214.17      247.95      5.24 o
   4   1   5      124.63      126.93      3.76 o
   5   1   5      232.74      258.78      7.27 o
   6   1   5        0.12        0.99      2.40 o
   7   1   5        1.36       -0.85      2.73 o
   8   1   5       37.08       45.73      4.89 o
   9   1   5      121.78      110.59      8.19 o
  10   1   5       22.65       21.57      6.76 o
  11   1   5       65.49       50.78      8.45 o
 -14   2   5       77.85      112.24     15.49 o
 -13   2   5        9.24       15.23      8.90 o
 -12   2   5       11.58        8.31      6.92 o
 -11   2   5       21.31       12.52      5.24 o
 -10   2   5       39.09       34.30      5.74 o
  -9   2   5      323.91      316.40     16.70 o
  -8   2   5     1018.09      981.53     19.90 o
  -7   2   5      397.51      361.36      9.59 o
  -6   2   5       10.79       10.56      2.86 o
  -5   2   5      286.11      314.43      7.88 o
  -4   2   5      290.92      275.04      6.87 o
  -3   2   5       91.20       78.14      6.18 o
  -2   2   5       90.07       68.84      4.55 o
  -1   2   5     4926.16     4930.86     47.99 o
   0   2   5       37.05       47.94      2.68 o
   1   2   5      592.65      624.08      6.92 o
   2   2   5      745.51      752.87      9.24 o
   3   2   5      356.90      333.88      9.34 o
   4   2   5      898.41      954.72     13.30 o
   5   2   5       16.43       17.98      3.12 o
   6   2   5        1.46       -0.27      2.19 o
   7   2   5        3.59        2.47      2.59 o
   8   2   5      288.47      302.49      8.79 o
   9   2   5        0.23        3.61      4.45 o
  10   2   5      491.33      572.39     16.08 o
  11   2   5       41.56       44.43      7.35 o
 -14   3   5        6.26      -15.14     19.62 o
 -13   3   5      165.64      112.19     19.28 o
 -12   3   5        2.46       -2.40      6.46 o
 -11   3   5        0.73       -4.85      4.85 o
 -10   3   5      789.83      745.19     25.64 o
  -9   3   5        6.37        5.99      4.25 o
  -8   3   5      351.77      376.97     20.26 o
  -7   3   5      281.05      325.31      9.48 o
  -6   3   5      701.50      754.53     23.87 o
  -5   3   5      100.52       94.07      6.00 o
  -4   3   5      427.73      420.71      8.89 o
  -3   3   5     1252.96     1296.97     16.80 o
  -2   3   5      326.53      335.85      6.95 o
  -1   3   5     6584.49     7090.04     62.57 o
   0   3   5        8.55       11.25      1.97 o
   1   3   5      392.70      364.71      5.90 o
   2   3   5     6115.04     6084.31     76.75 o
   3   3   5       12.60       11.33      4.42 o
   4   3   5       38.04       45.59      5.53 o
   5   3   5       16.11       27.33      5.48 o
   6   3   5      137.36      129.76      8.56 o
   7   3   5       37.94       42.13      7.79 o
   8   3   5        6.16        5.24      5.75 o
   9   3   5       51.21       52.70      8.51 o
  10   3   5      124.02      117.81     13.53 o
  11   3   5        4.12        2.23     11.15 o
 -13   4   5       26.04       33.88     10.70 o
 -12   4   5       30.98       30.79      9.74 o
 -11   4   5      166.33      176.44     13.73 o
 -10   4   5       81.59       98.23     10.36 o
  -9   4   5       12.41       25.60      6.39 o
  -8   4   5      606.30      609.82     14.77 o
  -7   4   5       98.42      114.01      8.05 o
  -6   4   5      109.64      106.83      7.37 o
  -5   4   5        6.60        3.73      2.77 o
  -4   4   5      592.18      621.44     11.36 o
  -3   4   5       17.62       42.43      3.84 o
  -2   4   5       81.44       86.57      3.55 o
  -1   4   5      606.83      627.73      9.07 o
   0   4   5      211.92      219.85      9.96 o
   1   4   5       68.94       63.68      3.43 o
   2   4   5        0.89        4.24      3.92 o
   3   4   5       72.45       68.01      7.50 o
   4   4   5        6.26       14.79      5.55 o
   5   4   5       67.58       64.07      6.82 o
   6   4   5      128.18      133.50     12.04 o
   7   4   5       77.18       59.34     10.14 o
   8   4   5      364.65      373.75     16.46 o
   9   4   5       91.93       96.76     10.60 o
  10   4   5        2.09        2.90     10.48 o
  11   4   5        0.02       32.54     14.93 o
 -13   5   5        1.25       -2.52      9.25 o
 -12   5   5       71.84       62.33     28.31 o
 -11   5   5       57.22       50.24     10.31 o
 -10   5   5       69.66       57.29      9.51 o
  -9   5   5       32.05       34.04      6.32 o
  -8   5   5        3.86        1.25      4.26 o
  -7   5   5      131.39      130.54      8.91 o
  -6   5   5      126.14      122.06      8.14 o
  -5   5   5        4.49        2.07      3.37 o
  -4   5   5      293.72      267.22      9.18 o
  -3   5   5       33.03       26.15      3.16 o
  -2   5   5      813.10      901.91     12.82 o
  -1   5   5       30.93       35.62      4.00 o
   0   5   5     1290.43     1243.70     24.45 o
   1   5   5      246.19      235.04      5.77 o
   2   5   5      300.81      300.06      6.79 o
   3   5   5       14.43       11.43      5.66 o
   4   5   5      542.41      560.87     22.36 o
   5   5   5       97.09       88.85      7.95 o
   6   5   5        0.82        3.92      5.32 o
   7   5   5       24.77       35.56      7.80 o
   8   5   5      654.51      653.59     31.65 o
   9   5   5        3.69       10.03     12.04 o
  10   5   5       76.61       42.58     15.38 o
 -12   6   5        6.54        5.55      8.19 o
 -11   6   5        2.86       -2.24     23.63 o
 -10   6   5       74.89       82.40     13.38 o
  -9   6   5      267.99      273.21     13.62 o
  -8   6   5       80.63       78.29      9.41 o
  -7   6   5        0.03        3.56      4.99 o
  -6   6   5      677.40      673.96     17.15 o
  -5   6   5        4.40        2.05      3.69 o
  -4   6   5      292.67      291.35     13.13 o
  -3   6   5       39.31       41.62      3.94 o
  -2   6   5       53.77       56.36      4.40 o
  -1   6   5        4.14        1.21      4.63 o
   0   6   5      218.20      214.03     10.54 o
   1   6   5      116.80      113.60      7.72 o
   2   6   5      414.14      411.65      9.22 o
   3   6   5       36.96       52.32     11.91 o
   4   6   5       17.63       15.01      8.08 o
   5   6   5      183.93      196.65     12.71 o
   6   6   5      326.18      318.84     19.50 o
   7   6   5       77.45       78.24     16.27 o
   8   6   5       94.03       90.50     19.39 o
   9   6   5       24.21       25.41     14.71 o
  10   6   5        2.77       18.95     13.82 o
 -12   7   5        0.49       -7.30      7.30 o
 -11   7   5        1.77        2.50      7.95 o
 -10   7   5       67.88       74.07     10.68 o
  -9   7   5       60.20       63.72      9.45 o
  -8   7   5      281.75      275.62     15.96 o
  -7   7   5       56.55       59.80      8.39 o
  -6   7   5      361.14      370.50     12.27 o
  -5   7   5       93.69       95.74      7.46 o
  -4   7   5       21.47       19.70      4.06 o
  -3   7   5      250.28      279.71     19.69 o
  -2   7   5       92.30       98.04      8.46 o
  -1   7   5      296.95      294.98     13.72 o
   0   7   5      113.20       89.99      6.69 o
   1   7   5      274.51      282.29      7.15 o
   2   7   5     1011.76      953.96     14.49 o
   3   7   5       22.25       24.28      3.88 o
   4   7   5      432.75      385.85     28.98 o
   5   7   5       47.27       18.50     11.81 o
   6   7   5        3.42       -2.90      9.58 o
   7   7   5       51.64       37.89     15.38 o
   8   7   5       33.46       35.00     16.05 o
   9   7   5       52.02       66.87     18.95 o
 -11   8   5       54.31       55.09     11.71 o
 -10   8   5        0.76        9.17      8.37 o
  -9   8   5       39.36       59.79     15.71 o
  -8   8   5       83.99       92.15     13.55 o
  -7   8   5      151.37      145.80     12.07 o
  -6   8   5        0.03       -1.60      5.44 o
  -5   8   5       20.41       18.41      4.72 o
  -4   8   5       22.16       15.31      4.46 o
  -3   8   5       60.86       74.52      7.82 o
  -2   8   5      584.04      550.00     15.95 o
  -1   8   5       98.05      103.28      8.10 o
   0   8   5        0.13       -2.34      3.83 o
   1   8   5      745.10      740.30     12.93 o
   2   8   5        0.67        1.97      3.09 o
   3   8   5      148.80      147.48      8.75 o
   4   8   5       78.49       43.24     14.71 o
   5   8   5        6.65       -4.01     10.25 o
   6   8   5       22.19       26.30     13.37 o
   7   8   5        0.57       13.82     13.15 o
   8   8   5       15.31        8.02     13.15 o
   9   8   5       11.55       12.04     14.49 o
 -10   9   5       33.31       32.99     10.58 o
  -9   9   5       12.53       30.76     16.50 o
  -8   9   5       65.30       59.05     17.16 o
  -7   9   5      337.98      390.94     39.57 o
  -6   9   5      115.37      108.68     11.48 o
  -5   9   5      113.00      105.02     10.32 o
  -4   9   5       38.21       33.17     11.67 o
  -3   9   5      212.92      189.53     13.46 o
  -2   9   5        1.38       -5.09      5.09 o
  -1   9   5        1.62        5.56      5.84 o
   0   9   5      103.49      106.37     10.34 o
   1   9   5       81.50       68.18     12.04 o
   2   9   5      138.95      141.88      9.10 o
   3   9   5       48.50       24.67     10.59 o
   4   9   5      170.34      182.34     25.86 o
   5   9   5       33.77        6.02     13.15 o
   6   9   5       15.79        1.56     13.15 o
   7   9   5       29.91       55.73     18.50 o
   8   9   5        7.73       -1.56     14.71 o
  -9  10   5       63.61       49.04     20.73 o
  -8  10   5       45.41       51.94     12.77 o
  -7  10   5       27.68       14.15      9.61 o
  -6  10   5       99.29       65.09     17.83 o
  -5  10   5        5.68       -8.82     14.38 o
  -4  10   5       24.85       33.44      8.61 o
  -3  10   5      265.83      245.20     16.06 o
  -2  10   5       28.97       17.18      8.67 o
  -1  10   5      220.81      202.94     28.20 o
   0  10   5        0.20        7.45     12.15 o
   1  10   5       17.38       25.93     10.06 o
   2  10   5       38.89       42.80     17.50 o
   3  10   5       41.04       26.75     15.16 o
   4  10   5        0.25       -2.67     10.25 o
   5  10   5        2.47       13.15     13.60 o
   6  10   5        1.60       -4.24     13.60 o
   7  10   5       40.61       29.87     17.61 o
  -8  11   5       28.67       12.04     15.38 o
  -7  11   5        8.55        1.11     14.93 o
  -6  11   5       14.71      -11.25     15.60 o
  -5  11   5      260.28      192.15     29.42 o
  -4  11   5       17.20        1.56     14.93 o
  -3  11   5       16.91       18.63      9.95 o
  -2  11   5       24.62       20.32     11.48 o
  -1  11   5      119.30      116.46     15.45 o
   0  11   5       12.94       22.83     10.16 o
   1  11   5      220.96      251.18     21.75 o
   2  11   5        1.67       16.14      9.77 o
   3  11   5        4.22        3.34     12.93 o
   4  11   5        0.03      -11.15     11.15 o
   5  11   5       10.31        7.58     15.60 o
  -6  12   5        0.50       -2.90     18.50 o
  -5  12   5        1.28        4.46     15.38 o
  -4  12   5        9.04       -0.89     14.93 o
  -3  12   5       16.64       42.58     16.50 o
  -2  12   5        0.59       10.03     13.82 o
  -1  12   5       73.11       90.42     24.52 o
   0  12   5       19.61       31.59     11.61 o
   1  12   5       10.43        3.95     12.48 o
   2  12   5       29.41       34.32     12.45 o
   3  12   5        6.23       -1.34     13.60 o
  -2  13   5       48.68       66.43     20.95 o
  -1  13   5       36.02       42.80     18.95 o
   0  13   5       27.52       23.18     15.83 o
 -14   0   6        1.69        4.68     12.48 o
 -12   0   6      167.48      162.61     13.64 o
 -10   0   6      261.89      252.25     18.20 o
  -8   0   6       27.15       21.75      7.01 o
  -6   0   6      585.36      636.37     16.86 o
  -4   0   6        6.96       13.86      3.52 o
  -2   0   6     4212.68     4280.60     73.69 o
   0   0   6       30.18       21.83      3.29 o
   2   0   6        9.81        7.46      2.62 o
   4   0   6      147.15      145.09      8.26 o
   6   0   6      130.49      123.49      7.30 o
   8   0   6      357.22      329.63     16.90 o
  10   0   6       57.99       50.50      9.85 o
 -14   1   6        4.05       13.27      9.26 o
 -13   1   6       13.87       -2.71      7.96 o
 -12   1   6       27.02       14.90      5.08 o
 -11   1   6      111.67      101.09      8.45 o
 -10   1   6       48.02       44.39      6.01 o
  -9   1   6      296.48      295.15     13.18 o
  -8   1   6      118.60      149.27      8.22 o
  -7   1   6        0.07        1.63      3.19 o
  -6   1   6     1137.98     1194.01     17.59 o
  -5   1   6     3500.33     3507.63     37.93 o
  -4   1   6       17.93       33.09      3.46 o
  -3   1   6      221.92      254.03      6.84 o
  -2   1   6        0.50        1.42      1.96 o
  -1   1   6      162.29      140.31      4.60 o
   0   1   6      155.84      124.07      4.21 o
   1   1   6      378.17      385.26      6.65 o
   2   1   6       56.02       62.10      2.94 o
   3   1   6       59.47       54.79      3.14 o
   4   1   6     1790.32     1853.87     20.54 o
   5   1   6      133.36      163.20      5.46 o
   6   1   6      153.16      156.23      6.11 o
   7   1   6       11.45        5.19      2.92 o
   8   1   6      106.12      126.09      8.18 o
   9   1   6       37.71       44.33      6.23 o
  10   1   6       39.23       37.73      6.37 o
  11   1   6        0.85        6.37      6.68 o
 -14   2   6       94.93      116.49     16.38 o
 -13   2   6        1.36        9.35      8.42 o
 -12   2   6       26.92       24.13      6.82 o
 -11   2   6      957.24      955.55     21.29 o
 -10   2   6      280.03      243.43     15.14 o
  -9   2   6      459.53      452.58     18.47 o
  -8   2   6      164.10      156.98      7.78 o
  -7   2   6      329.29      353.16     10.43 o
  -6   2   6        9.61        7.00      3.12 o
  -5   2   6     1104.95     1133.33     18.12 o
  -4   2   6      218.15      198.92      6.49 o
  -3   2   6        0.17        1.50      2.73 o
  -2   2   6      482.70      498.60      9.48 o
  -1   2   6       84.85       82.77      3.41 o
   0   2   6      115.71      120.58      3.64 o
   1   2   6      270.40      270.71      4.64 o
   2   2   6       49.30       51.79      2.41 o
   3   2   6     1580.82     1618.42     25.12 o
   4   2   6       99.12       98.33      4.62 o
   5   2   6        7.31        8.90      4.54 o
   6   2   6        4.86        8.38      3.16 o
   7   2   6        0.00        2.02      2.55 o
   8   2   6       36.38       35.85      3.90 o
   9   2   6        3.05        3.47      4.47 o
  10   2   6        7.92       10.86      5.27 o
  11   2   6       46.32       28.75     13.60 o
 -14   3   6       65.67       73.88     13.86 o
 -13   3   6        0.62        3.81      8.30 o
 -12   3   6       57.40       63.08     11.68 o
 -11   3   6       53.73       58.86      9.27 o
 -10   3   6      127.51      102.32     10.95 o
  -9   3   6      106.92      128.11      7.74 o
  -8   3   6      178.84      205.20     12.44 o
  -7   3   6       56.40       65.16      5.33 o
  -6   3   6      422.64      400.97     11.85 o
  -5   3   6       14.47       25.29      3.72 o
  -4   3   6       11.67       12.65      2.98 o
  -3   3   6      942.24      954.19     17.05 o
  -2   3   6       41.71       42.99      3.27 o
  -1   3   6     4308.01     4757.53     47.63 o
   0   3   6      232.25      270.22      5.97 o
   1   3   6     1442.46     1449.15     15.48 o
   2   3   6      341.27      366.62      7.96 o
   3   3   6      325.20      290.57      8.51 o
   4   3   6       80.10       71.16      9.42 o
   5   3   6        2.93       10.17      4.94 o
   6   3   6      340.85      373.69     14.69 o
   7   3   6      301.29      298.07     25.30 o
   8   3   6       22.09       29.83      9.58 o
   9   3   6        1.04       -6.07     10.70 o
  10   3   6      132.85       97.41     17.61 o
  11   3   6       21.37       23.63     13.15 o
 -13   4   6       47.17       61.08     12.63 o
 -12   4   6       19.94       28.47     18.39 o
 -11   4   6       34.47       38.99      8.40 o
 -10   4   6      128.39      158.18     10.87 o
  -9   4   6        1.37       -0.57      4.36 o
  -8   4   6     1480.45     1494.80     30.14 o
  -7   4   6      233.48      212.19      9.61 o
  -6   4   6        6.42        2.40      3.66 o
  -5   4   6       21.67       20.81      3.55 o
  -4   4   6      488.51      509.14     11.43 o
  -3   4   6       26.42       26.50      3.19 o
  -2   4   6      445.49      409.30      8.15 o
  -1   4   6      403.00      434.92      8.10 o
   0   4   6     5863.18     6008.78     64.22 o
   1   4   6        0.72        4.14      2.18 o
   2   4   6     1253.62     1228.54     19.66 o
   3   4   6      267.49      243.10     15.91 o
   4   4   6       24.67       26.15      9.92 o
   5   4   6       99.23       93.65     11.35 o
   6   4   6      379.24      372.29     16.49 o
   7   4   6       48.81       48.86      8.76 o
   8   4   6       14.13        3.32      7.07 o
   9   4   6       13.45       31.65     12.71 o
  10   4   6        0.48        4.90     10.92 o
 -13   5   6       20.66       25.79     25.41 o
 -12   5   6       38.39       28.05     10.07 o
 -11   5   6       40.48       37.97      8.65 o
 -10   5   6       27.74       28.98      9.75 o
  -9   5   6     1500.39     1498.51     37.65 o
  -8   5   6        1.18        0.09      4.75 o
  -7   5   6     2213.16     2256.86     50.96 o
  -6   5   6      521.51      515.73     14.61 o
  -5   5   6        9.85       15.07      3.94 o
  -4   5   6       18.07       22.24      4.56 o
  -3   5   6       11.96       15.56      2.90 o
  -2   5   6      160.54      162.21      6.15 o
  -1   5   6      804.58      824.79     13.30 o
   0   5   6      339.99      307.51     12.94 o
   1   5   6      214.61      213.29      7.12 o
   2   5   6      141.15      145.23     14.42 o
   3   5   6        0.55       -3.92      6.06 o
   4   5   6        2.56        0.23      7.01 o
   5   5   6      455.58      417.50     28.09 o
   6   5   6       58.42       70.44     14.93 o
   7   5   6       89.24       83.90     14.71 o
   8   5   6       58.23       36.78     13.60 o
   9   5   6        0.01        6.91     11.15 o
  10   5   6        2.23       -2.23     11.15 o
 -12   6   6       48.94       41.94     16.72 o
 -11   6   6       21.64       30.15      9.47 o
 -10   6   6       30.95       42.53     12.91 o
  -9   6   6      487.74      474.83     29.40 o
  -8   6   6      510.88      515.22     35.97 o
  -7   6   6      156.04      159.67     10.24 o
  -6   6   6      402.14      377.02     13.67 o
  -5   6   6      265.18      297.29      9.28 o
  -4   6   6       62.54       65.71      4.85 o
  -3   6   6        6.11       10.01      3.27 o
  -2   6   6      910.95      955.18     16.28 o
  -1   6   6      158.58      155.01      8.29 o
   0   6   6      237.65      231.07      8.75 o
   1   6   6      206.59      216.54      9.66 o
   2   6   6     2119.07     2080.21     52.41 o
   3   6   6      775.38      768.20     23.79 o
   4   6   6       23.12       38.56     12.93 o
   5   6   6      118.85       93.84     16.94 o
   6   6   6       72.12       56.40     14.93 o
   7   6   6        7.23       10.25     11.37 o
   8   6   6       21.18       25.63     13.82 o
   9   6   6       10.90       20.06     13.37 o
 -12   7   6        0.22        9.04      8.82 o
 -11   7   6       43.52       25.88      9.53 o
 -10   7   6       26.73       30.04      8.24 o
  -9   7   6        0.20       -3.72      7.65 o
  -8   7   6       11.90       23.89      7.03 o
  -7   7   6       17.32        6.15      6.04 o
  -6   7   6     1210.71     1255.37     22.47 o
  -5   7   6       90.18       89.43     10.15 o
  -4   7   6       47.37       43.40      5.19 o
  -3   7   6      136.09      135.04      6.52 o
  -2   7   6        0.03        2.52      5.37 o
  -1   7   6       37.10       40.54      5.71 o
   0   7   6      607.87      635.60     18.63 o
   1   7   6        8.95       18.00      3.95 o
   2   7   6      290.15      269.04      8.63 o
   3   7   6      199.95      189.12     17.13 o
   4   7   6        0.30       -0.89      9.58 o
   5   7   6       17.21       18.72     12.04 o
   6   7   6       38.01       33.21     14.71 o
   7   7   6        0.60       12.04     12.04 o
   8   7   6       85.16       80.69     18.50 o
   9   7   6       11.78       25.19     16.05 o
 -11   8   6      164.74      179.24     18.35 o
 -10   8   6        8.50        2.29      7.84 o
  -9   8   6      120.48      106.37     15.05 o
  -8   8   6       42.31       41.77     10.70 o
  -7   8   6       90.76      105.64     19.76 o
  -6   8   6       42.91       56.05      7.56 o
  -5   8   6      193.84      198.42     17.25 o
  -4   8   6      108.14      124.68      7.50 o
  -3   8   6        3.59        0.15      4.98 o
  -2   8   6      369.48      396.16     13.83 o
  -1   8   6      545.45      533.87     15.12 o
   0   8   6       47.53       46.68      6.77 o
   1   8   6       14.36       15.62      4.50 o
   2   8   6       25.38       26.59      5.39 o
   3   8   6      410.17      417.22     22.67 o
   4   8   6       11.53       28.75     14.27 o
   5   8   6       31.62       17.83     12.04 o
   6   8   6       38.00       47.26     16.72 o
   7   8   6        4.52        0.45     12.48 o
   8   8   6       30.48       15.38     15.16 o
 -10   9   6        0.06      -11.93     11.93 o
  -9   9   6      123.06      131.93     20.06 o
  -8   9   6      121.44       94.15     14.34 o
  -7   9   6      309.17      356.23     23.50 o
  -6   9   6       20.67       21.31      7.00 o
  -5   9   6       75.58       92.18     11.16 o
  -4   9   6      205.97      175.76     13.76 o
  -3   9   6       32.56       19.92      7.38 o
  -2   9   6       34.45       38.90      7.78 o
  -1   9   6       64.61       71.36      9.03 o
   0   9   6       62.77       53.85     11.17 o
   1   9   6      262.98      242.14     19.78 o
   2   9   6       15.12       16.07      9.35 o
   3   9   6        0.27        1.32      3.63 o
   4   9   6      178.15      216.00     28.31 o
   5   9   6       79.66      106.33     21.40 o
   6   9   6        1.61       12.93     13.37 o
   7   9   6       59.53       71.78     19.84 o
  -9  10   6       15.62        9.81     15.60 o
  -8  10   6       14.22       19.76     10.32 o
  -7  10   6        3.49       -0.23      8.66 o
  -6  10   6       15.22       29.30     10.12 o
  -5  10   6        1.49       -7.15      7.15 o
  -4  10   6      160.13      186.03     14.55 o
  -3  10   6      103.37       92.74     14.18 o
  -2  10   6      154.51      171.07     17.68 o
  -1  10   6        1.71       -5.05     13.93 o
   0  10   6        0.87       -7.82      7.82 o
   1  10   6      267.19      273.49     22.29 o
   2  10   6       64.40       77.42     14.25 o
   3  10   6      197.87      223.35     29.87 o
   4  10   6        6.00       -2.45     12.71 o
   5  10   6       30.47       18.06     15.38 o
   6  10   6        1.82       14.27     14.27 o
  -8  11   6        3.81        2.45     16.50 o
  -6  11   6      182.80      165.84     29.87 o
  -5  11   6        0.16      -11.15     14.04 o
  -4  11   6        3.02       32.77     16.72 o
  -3  11   6        8.04       -5.05      9.08 o
  -2  11   6       19.19       12.41     15.83 o
  -1  11   6        5.45       13.93      9.61 o
   0  11   6       90.84       88.95     20.73 o
   1  11   6       37.26       72.24     14.03 o
   2  11   6       31.95       22.39     11.58 o
   3  11   6        0.04        5.13     13.15 o
   4  11   6       17.05       18.50     16.05 o
   5  11   6       14.23       15.60     15.83 o
  -6  12   6       11.65       14.04     20.51 o
  -5  12   6       73.45      113.46     26.08 o
  -4  12   6       22.93       23.18     16.94 o
  -3  12   6       54.62       96.74     22.51 o
  -2  12   6       24.40       12.71     14.93 o
  -1  12   6        0.64        0.79     10.25 o
   0  12   6        0.05       -0.85      9.68 o
   1  12   6       93.50       72.85     14.81 o
   2  12   6        0.05       -7.62      9.42 o
   3  12   6       57.52       70.66     23.85 o
 -13   0   7       16.01       26.75     14.04 o
 -11   0   7      176.02      167.22     16.14 o
  -9   0   7      992.16      858.39     29.08 o
  -7   0   7     1090.13     1117.73     31.21 o
  -5   0   7     3040.40     3668.02     56.28 o
  -3   0   7     3446.30     3396.57     62.10 o
  -1   0   7     1176.83     1348.09     23.78 o
   1   0   7      492.65      492.66     10.86 o
   3   0   7     3204.66     3424.12     70.23 o
   5   0   7      725.66      756.79     22.11 o
   7   0   7      457.81      460.48     26.19 o
   9   0   7        7.02        2.23      8.47 o
 -14   1   7        3.42       -0.57     17.83 o
 -13   1   7       74.07       81.02     11.23 o
 -12   1   7       84.30       75.85      8.92 o
 -11   1   7       77.10       60.23      7.10 o
 -10   1   7       19.21       14.79      5.47 o
  -9   1   7      195.95      186.57     13.32 o
  -8   1   7      132.28      111.26     11.29 o
  -7   1   7        1.81        1.02      3.74 o
  -6   1   7      434.53      501.39     12.68 o
  -5   1   7     2010.16     2067.69     31.20 o
  -4   1   7      353.41      384.83      9.30 o
  -3   1   7      217.23      192.87      8.05 o
  -2   1   7     3530.09     3448.24     46.07 o
  -1   1   7       99.90       83.71      5.33 o
   0   1   7     2427.47     2487.53     27.07 o
   1   1   7      142.78      136.77      5.18 o
   2   1   7      133.87      147.54      5.42 o
   3   1   7        1.89        2.87      2.52 o
   4   1   7      492.30      503.52     14.89 o
   5   1   7      468.20      524.20      9.92 o
   6   1   7       38.60       34.16      3.68 o
   7   1   7        3.62       -2.61      3.44 o
   8   1   7        7.93        3.83      5.19 o
   9   1   7       26.00       29.56      6.74 o
  10   1   7      233.49      216.87     13.66 o
 -14   2   7       58.99       69.23     13.79 o
 -13   2   7        8.86       13.78      7.42 o
 -12   2   7      203.35      197.24     12.87 o
 -11   2   7        3.45       15.12      5.22 o
 -10   2   7       23.09       25.00      6.30 o
  -9   2   7       56.62       43.91      5.94 o
  -8   2   7       32.35       40.84      5.89 o
  -7   2   7      476.87      464.24     12.20 o
  -6   2   7        5.38       11.02      3.88 o
  -5   2   7      128.27      137.75     10.04 o
  -4   2   7     2461.10     2327.49     33.51 o
  -3   2   7     1003.86     1103.07     19.05 o
  -2   2   7      339.76      358.83      8.19 o
  -1   2   7       12.74        7.40      2.04 o
   0   2   7       64.93       49.97      3.06 o
   1   2   7      838.17      891.96     11.40 o
   2   2   7      707.95      652.17      8.81 o
   3   2   7      301.81      340.21      7.59 o
   4   2   7       30.09       31.96      4.88 o
   5   2   7       59.19       50.19      6.03 o
   6   2   7        1.46       -2.65      5.62 o
   7   2   7       25.53        8.92      8.69 o
   8   2   7       16.76       13.60     10.25 o
   9   2   7      308.39      327.92     20.44 o
  10   2   7       47.63       41.24     13.82 o
 -14   3   7       13.01       17.52     14.71 o
 -13   3   7       35.74       31.31     10.86 o
 -12   3   7        0.00        0.91      8.88 o
 -11   3   7       78.38       71.83      7.63 o
 -10   3   7        1.49        0.15      4.30 o
  -9   3   7       50.57       57.84      6.47 o
  -8   3   7       68.80       67.34      6.68 o
  -7   3   7      186.40      183.91     10.10 o
  -6   3   7      142.49      142.45      8.47 o
  -5   3   7       87.05      100.75      6.16 o
  -4   3   7      100.51      104.71      5.91 o
  -3   3   7      778.91      820.22     21.56 o
  -2   3   7      493.04      525.19     11.87 o
  -1   3   7     2348.33     2490.76     27.05 o
   0   3   7     2555.95     2534.00     30.01 o
   1   3   7     4732.69     4789.27     41.04 o
   2   3   7        2.26        0.41      2.63 o
   3   3   7        6.07        8.14      3.75 o
   4   3   7       55.69       59.67      7.23 o
   5   3   7      493.41      502.06     23.82 o
   6   3   7        6.11        4.01      8.47 o
   7   3   7       18.84        6.46      9.14 o
   8   3   7        4.36       -5.35      8.92 o
   9   3   7      208.79      211.32     23.85 o
  10   3   7       13.91        0.89     10.48 o
 -13   4   7        7.98        6.64      8.52 o
 -12   4   7        0.18        5.40      8.46 o
 -11   4   7       64.65       64.28      8.40 o
 -10   4   7       39.30       36.34      6.44 o
  -9   4   7      816.94      805.36     18.55 o
  -8   4   7     1074.13      992.70     18.22 o
  -7   4   7      395.59      408.36     12.48 o
  -6   4   7      361.72      340.10     10.66 o
  -5   4   7      147.94      149.55      6.94 o
  -4   4   7       98.85      111.13      5.70 o
  -3   4   7      238.67      254.97      8.69 o
  -2   4   7        4.21        3.30      2.73 o
  -1   4   7        2.65        8.33      3.06 o
   0   4   7     5298.44     5141.19     74.97 o
   1   4   7      694.42      678.00     12.50 o
   2   4   7       20.21       14.27      4.89 o
   3   4   7      489.84      433.31     24.17 o
   4   4   7       49.64       49.06     11.51 o
   5   4   7       94.50       68.43     13.82 o
   6   4   7       48.39       47.03     13.15 o
   7   4   7       71.79       82.92     16.27 o
   8   4   7      137.40      105.21     18.72 o
   9   4   7      117.13      110.34     19.62 o
  10   4   7        1.64      -10.92     10.92 o
 -13   5   7        0.01        3.03      8.72 o
 -12   5   7       68.50       57.66     12.12 o
 -11   5   7        2.73        3.39      6.56 o
 -10   5   7       98.57       80.09     11.78 o
  -9   5   7       55.19       37.32      6.42 o
  -8   5   7      702.33      734.61     19.40 o
  -7   5   7      314.43      334.22     31.82 o
  -6   5   7      242.05      237.52     11.44 o
  -5   5   7        0.36       -3.75      3.75 o
  -4   5   7      264.43      293.80     16.79 o
  -3   5   7        2.88       -1.75      2.54 o
  -2   5   7      108.29       98.96      5.46 o
  -1   5   7       75.70       59.09      3.83 o
   0   5   7     1396.49     1371.76     36.83 o
   1   5   7       76.20       91.36      6.68 o
   2   5   7     1089.64     1104.47     22.70 o
   3   5   7       12.28       18.62      4.92 o
   4   5   7      371.43      370.47     26.53 o
   5   5   7       31.77       16.94     10.48 o
   6   5   7       76.40       57.29     14.27 o
   7   5   7       22.50       26.53     12.04 o
   8   5   7       12.02       16.94     11.15 o
   9   5   7        5.62        6.69     11.59 o
 -12   6   7      118.26      119.52     16.27 o
 -11   6   7       26.27        8.26     17.05 o
 -10   6   7        5.20       15.86      7.11 o
  -9   6   7      223.61      218.70     14.87 o
  -8   6   7     1084.74     1093.37     50.80 o
  -7   6   7      887.82      945.19     25.51 o
  -6   6   7        0.72       -0.56      5.42 o
  -5   6   7      142.84      134.09      8.77 o
  -4   6   7      212.02      200.11      8.72 o
  -3   6   7       34.09       42.97      4.09 o
  -2   6   7       33.77       37.09      4.23 o
  -1   6   7      150.41      145.20      8.09 o
   0   6   7        0.26        2.35      4.21 o
   1   6   7       23.79       12.36      5.41 o
   2   6   7     2082.63     2031.20     41.63 o
   3   6   7      148.77      146.93      9.17 o
   4   6   7       22.07       26.53     11.37 o
   5   6   7       18.03        6.02     10.25 o
   6   6   7       76.78       77.57     16.50 o
   7   6   7      134.99      135.08     21.84 o
   8   6   7      118.71       96.30     19.39 o
   9   6   7        1.65       -4.24     12.04 o
 -12   7   7        0.11       -7.12      7.12 o
 -11   7   7        5.61        5.10      8.09 o
 -10   7   7        0.35       -3.12      6.38 o
  -9   7   7       11.95       14.66      7.03 o
  -8   7   7       91.91       79.77     12.50 o
  -7   7   7      463.84      450.04     18.31 o
  -6   7   7        1.30       -0.45      6.11 o
  -5   7   7       85.24       90.46      6.72 o
  -4   7   7       12.67       23.62      4.34 o
  -3   7   7      780.70      772.68     16.82 o
  -2   7   7      563.30      550.61     14.02 o
  -1   7   7      672.32      681.66     21.75 o
   0   7   7        3.08       -1.36      4.50 o
   1   7   7     2279.77     2174.11     32.78 o
   2   7   7      310.57      298.91     11.62 o
   3   7   7      206.68      199.91      9.55 o
   4   7   7        3.96        2.90     10.25 o
   5   7   7       69.03       66.65     17.39 o
   6   7   7       38.69       32.54     13.60 o
   7   7   7        7.95        2.90     10.92 o
   8   7   7        9.80       15.83     13.15 o
 -11   8   7        5.15       -4.19     11.03 o
 -10   8   7       19.46       21.93      9.56 o
  -9   8   7       13.61       13.28      9.80 o
  -8   8   7        2.50        1.55      6.22 o
  -7   8   7      215.10      225.34     14.91 o
  -6   8   7       91.36       94.50     10.02 o
  -5   8   7      280.04      278.86     11.96 o
  -4   8   7      289.05      311.32     10.59 o
  -3   8   7      553.06      553.26     13.79 o
  -2   8   7      120.71      112.02      8.81 o
  -1   8   7        7.15        7.90      4.68 o
   0   8   7       67.23       68.71      6.51 o
   1   8   7      123.78      127.45      9.43 o
   2   8   7      121.77      126.56     15.20 o
   3   8   7       24.99        9.33      8.28 o
   4   8   7       87.24       58.62     15.83 o
   5   8   7        6.28       -1.34     11.81 o
   6   8   7       51.06       41.91     15.83 o
   7   8   7        9.11        4.68     12.93 o
   8   8   7       20.03       24.97     15.83 o
 -10   9   7       29.94       44.36     18.95 o
  -9   9   7        8.44       20.76     13.15 o
  -8   9   7      116.07      125.78     15.55 o
  -7   9   7       10.19        2.78      8.27 o
  -6   9   7       77.03       70.61      9.44 o
  -5   9   7      161.81      134.56     11.40 o
  -4   9   7       17.95       21.76      8.05 o
  -3   9   7       67.00       53.82      9.18 o
  -2   9   7       64.08       74.26     15.07 o
  -1   9   7       10.14       27.29     14.27 o
   0   9   7      206.08      224.74     19.57 o
   1   9   7       17.75       27.05     10.25 o
   2   9   7       37.45       19.74      9.74 o
   3   9   7       87.04       91.57     17.83 o
   4   9   7       69.96       60.85     17.39 o
   5   9   7        9.25       12.26     12.93 o
   6   9   7       39.97       31.65     15.83 o
   7   9   7        1.19       33.21     16.27 o
  -9  10   7        1.97        9.58     14.71 o
  -8  10   7        0.01        1.23      9.36 o
  -7  10   7        3.07       -8.14      8.14 o
  -6  10   7       13.07       22.07      9.90 o
  -5  10   7       32.77       26.80      9.03 o
  -4  10   7        6.65        2.66     11.48 o
  -3  10   7       27.50       37.36     25.08 o
  -2  10   7        8.86        2.86      9.21 o
  -1  10   7       11.74        5.34      9.53 o
   0  10   7        1.33        1.21     11.70 o
   1  10   7      270.29      242.40     21.44 o
   2  10   7       65.04       76.01     15.71 o
   3  10   7      154.75      121.93     23.41 o
   4  10   7        8.75        3.12     13.37 o
   5  10   7       15.71       12.48     13.60 o
   6  10   7        0.42      -11.81     12.04 o
  -6  11   7       49.98       14.27     20.51 o
  -5  11   7        6.58      -14.27     14.93 o
  -4  11   7       21.11       18.60     10.37 o
  -3  11   7       25.34       44.80     12.67 o
  -2  11   7       42.40       43.70     12.42 o
  -1  11   7       44.87       56.02     12.79 o
   0  11   7       25.71       13.24     11.37 o
   1  11   7       16.07       25.03     10.98 o
   2  11   7        0.03       -1.81      9.37 o
   3  11   7        3.67        9.81     14.49 o
   4  11   7        9.62       -4.01     13.60 o
  -5  12   7       11.04       40.35     20.95 o
  -4  12   7       57.88       50.38     21.62 o
  -3  12   7        3.42       16.50     15.83 o
  -2  12   7        0.01       10.81     10.73 o
  -1  12   7        0.49        3.70     11.93 o
   0  12   7        4.16        3.02     10.24 o
   1  12   7       67.14       68.40     15.60 o
   2  12   7      158.27      171.73     21.37 o
 -14   0   8       22.20       22.74     14.93 o
 -12   0   8        1.87        5.24      8.20 o
 -10   0   8     1695.42     1569.46     63.64 o
  -8   0   8      800.60      810.31     27.34 o
  -6   0   8     1948.30     1783.16     41.37 o
  -4   0   8     1594.79     1482.55     48.15 o
  -2   0   8     2008.59     2017.97     57.96 o
   0   0   8     1154.32     1105.95     26.25 o
   2   0   8      201.37      202.85      9.46 o
   4   0   8      553.91      555.99     15.76 o
   6   0   8        1.02        7.43      4.36 o
   8   0   8      198.34      203.51     18.06 o
  10   0   8       97.27      104.54     15.16 o
 -14   1   8        0.71       -2.14      8.49 o
 -13   1   8       58.79       57.35     12.96 o
 -12   1   8        1.23       -2.55      5.73 o
 -11   1   8        6.86        2.79      4.90 o
 -10   1   8       68.86       72.50      7.90 o
  -9   1   8        1.16        1.58      4.75 o
  -8   1   8        6.32       11.64      4.89 o
  -7   1   8        0.86        1.76      4.10 o
  -6   1   8       26.23       31.80      4.91 o
  -5   1   8     1732.70     1708.75     33.19 o
  -4   1   8       43.72       40.46      5.49 o
  -3   1   8       75.78       61.57      5.66 o
  -2   1   8       19.56       14.44      4.47 o
  -1   1   8    10896.87    11260.20    131.59 o
   0   1   8       49.71       56.10      4.57 o
   1   1   8      163.61      162.72      6.49 o
   2   1   8       70.24       75.74      4.45 o
   3   1   8       21.75       27.21      3.72 o
   4   1   8        3.27        1.44      3.23 o
   5   1   8      163.82      168.06      7.40 o
   6   1   8        0.06       -2.75      2.75 o
   7   1   8       21.91       12.21      4.89 o
   8   1   8        8.86       20.97      5.81 o
   9   1   8       74.35      104.50      9.51 o
  10   1   8        4.53        0.78     18.95 o
 -14   2   8       16.67       41.21     12.09 o
 -13   2   8       96.29      107.15     12.63 o
 -12   2   8        1.35       -2.64      5.08 o
 -11   2   8      111.37      109.13      8.88 o
 -10   2   8        0.11       -1.10      4.26 o
  -9   2   8        8.33       13.27      5.92 o
  -8   2   8       76.73       87.14      7.98 o
  -7   2   8      712.70      735.20     17.72 o
  -6   2   8        3.06       12.74      5.88 o
  -5   2   8      288.17      275.51     11.61 o
  -4   2   8        0.97        2.81      3.44 o
  -3   2   8      324.47      387.36     15.51 o
  -2   2   8        8.51       14.26      3.29 o
  -1   2   8      811.97      793.02     13.97 o
   0   2   8       89.89      110.18      5.04 o
   1   2   8      932.09      922.88     13.67 o
   2   2   8       12.00       13.81      3.28 o
   3   2   8      147.25      150.59      5.60 o
   4   2   8        0.23        3.36      4.19 o
   5   2   8        0.22        0.23      5.41 o
   6   2   8       22.85       22.36      7.33 o
   7   2   8      187.67      181.45     19.84 o
   8   2   8       56.86       65.98     14.04 o
   9   2   8       49.25       10.25     10.48 o
  10   2   8       43.19       39.01     13.15 o
 -14   3   8        0.22       10.88      9.99 o
 -13   3   8        0.00       -3.82      8.08 o
 -12   3   8        6.45        9.15      6.10 o
 -11   3   8       47.80       53.10      6.88 o
 -10   3   8       70.82       77.92      7.53 o
  -9   3   8       57.42       69.06      6.87 o
  -8   3   8      181.09      171.32     10.56 o
  -7   3   8      418.18      437.28     16.24 o
  -6   3   8       55.64       50.80      6.77 o
  -5   3   8       77.08       61.57      6.00 o
  -4   3   8       29.70       23.75      4.80 o
  -3   3   8       42.23       41.04      5.10 o
  -2   3   8      164.66      143.15      6.03 o
  -1   3   8       62.70       58.41      3.86 o
   0   3   8       45.06       55.35      4.47 o
   1   3   8     1554.64     1563.13     17.60 o
   2   3   8      102.40      103.43      3.82 o
   3   3   8      296.68      320.80     10.31 o
   4   3   8      853.79      863.00     18.02 o
   5   3   8      297.58      274.29     16.85 o
   6   3   8       99.38       93.17     15.38 o
   7   3   8       23.98       22.96     11.15 o
   8   3   8      178.94      171.86     20.95 o
   9   3   8       33.45       27.64     13.15 o
  10   3   8       54.16       63.53     16.72 o
 -13   4   8        2.54        4.59      9.04 o
 -12   4   8       11.64       11.48      8.40 o
 -11   4   8        5.70        7.05      5.06 o
 -10   4   8        3.64        1.41      4.53 o
  -9   4   8       87.58       80.54      7.40 o
  -8   4   8      437.37      419.72     18.56 o
  -7   4   8      203.18      214.76     11.61 o
  -6   4   8       56.47       64.57      6.81 o
  -5   4   8       69.01       73.75      6.74 o
  -4   4   8       17.32       12.51      4.08 o
  -3   4   8       19.24       24.58      4.16 o
  -2   4   8       10.85       10.82      4.95 o
  -1   4   8        0.81        1.91      3.15 o
   0   4   8        9.73        9.84      3.29 o
   1   4   8      286.23      275.16     10.13 o
   2   4   8      871.69      799.52     17.41 o
   3   4   8      168.76      161.86     10.21 o
   4   4   8        6.40        8.74      6.12 o
   5   4   8       24.17       29.83      7.90 o
   6   4   8      142.86      104.77     16.94 o
   7   4   8        7.46       25.86     12.04 o
   8   4   8      167.18      183.90     22.96 o
   9   4   8       84.21       66.87     17.39 o
 -13   5   8       78.84       86.45     22.07 o
 -12   5   8        4.66       11.77      9.04 o
 -11   5   8        5.38        6.96      6.74 o
 -10   5   8      373.89      357.06     23.20 o
  -9   5   8       33.16       31.83      6.47 o
  -8   5   8      531.71      543.48     17.50 o
  -7   5   8       50.20       40.91      6.67 o
  -6   5   8      611.44      601.57     17.39 o
  -5   5   8       58.47       55.37      5.53 o
  -4   5   8       24.04       31.26      4.48 o
  -3   5   8       28.50       27.64      4.09 o
  -2   5   8        0.05       -0.27      2.94 o
  -1   5   8      312.04      344.58      9.21 o
   0   5   8        0.72        4.67      4.32 o
   1   5   8      423.52      415.57     12.69 o
   2   5   8      105.89       91.22      6.55 o
   3   5   8      257.45      265.87     14.78 o
   4   5   8      452.53      462.34     33.66 o
   5   5   8      107.43       85.37     16.50 o
   6   5   8        7.64       21.40     11.81 o
   7   5   8      114.24      109.89     19.39 o
   8   5   8       89.15       82.48     18.28 o
   9   5   8        0.87       -0.89     11.59 o
 -12   6   8        3.99       -6.46      7.05 o
 -11   6   8        1.02        5.24      8.28 o
 -10   6   8       34.85       37.91      7.09 o
  -9   6   8        5.90        7.91      6.73 o
  -8   6   8       20.23       24.78      8.31 o
  -7   6   8        0.10       -4.33      5.08 o
  -6   6   8       21.66       21.02      6.50 o
  -5   6   8      492.79      513.97     14.98 o
  -4   6   8        2.29        0.49      3.34 o
  -3   6   8       12.36        7.44      3.92 o
  -2   6   8       28.30       21.91      4.15 o
  -1   6   8       54.08       51.04      7.09 o
   0   6   8       20.97       23.14      6.37 o
   1   6   8      277.24      289.14     19.92 o
   2   6   8       72.33       48.42     10.60 o
   3   6   8      834.39      813.38     20.75 o
   4   6   8       27.88       18.95     12.26 o
   5   6   8        7.77       -5.35      9.81 o
   6   6   8      195.02      175.43     23.41 o
   7   6   8       15.93       41.91     14.71 o
   8   6   8       11.46       18.95     13.60 o
 -12   7   8       95.26       75.58     14.19 o
 -11   7   8        0.03       -5.40     12.04 o
 -10   7   8      114.21      122.20     12.46 o
  -9   7   8        0.51       12.81      6.74 o
  -8   7   8      253.51      234.90     15.35 o
  -7   7   8       41.43       52.13      6.92 o
  -6   7   8      156.10      170.55     12.59 o
  -5   7   8        5.63       15.74      4.43 o
  -4   7   8      194.40      202.70     10.87 o
  -3   7   8       37.66       38.96      5.14 o
  -2   7   8      561.11      583.30     13.57 o
  -1   7   8       13.20        9.20      9.97 o
   0   7   8       32.13       31.02      6.24 o
   1   7   8      572.79      524.50     31.42 o
   2   7   8       44.16       63.03     11.62 o
   3   7   8        0.60        0.40      7.72 o
   4   7   8      526.49      566.63     36.11 o
   5   7   8        0.25        7.13     11.81 o
   6   7   8       65.57       50.60     15.60 o
   7   7   8        2.40       -1.78     11.81 o
   8   7   8       75.99       38.56     17.16 o
 -11   8   8        0.02        3.77      8.65 o
 -10   8   8       29.85       18.06     14.93 o
  -9   8   8       64.03       63.52     20.40 o
  -8   8   8        5.64        5.86      6.53 o
  -7   8   8      107.82      118.93     11.48 o
  -6   8   8        1.34        3.02      5.64 o
  -5   8   8      563.06      584.24     19.19 o
  -4   8   8        0.63       -0.86      4.66 o
  -3   8   8        2.65        6.53      4.60 o
  -2   8   8        6.64        9.61      5.99 o
  -1   8   8      215.02      177.88     17.19 o
   0   8   8       58.77       61.69      7.74 o
   1   8   8      247.88      266.46     21.08 o
   2   8   8        7.73       14.74      8.92 o
   3   8   8       16.57       15.76      9.53 o
   4   8   8       10.10       19.62     12.48 o
   5   8   8       45.92       49.93     16.50 o
   6   8   8        4.82       -9.14     10.25 o
   7   8   8        7.02       15.38     14.71 o
 -10   9   8        6.30        1.34     13.60 o
  -9   9   8       50.06       57.98     13.24 o
  -8   9   8        5.88       12.89      9.59 o
  -7   9   8        9.75       10.01      7.03 o
  -6   9   8       21.42       19.36      7.15 o
  -5   9   8      322.08      290.27     14.97 o
  -4   9   8        0.26       -4.09      4.77 o
  -3   9   8      108.84      114.66     15.45 o
  -2   9   8        3.98        1.70      8.63 o
  -1   9   8      265.71      282.34     43.13 o
   0   9   8        2.03       -3.85      9.03 o
   1   9   8        0.52        2.68      9.92 o
   2   9   8       56.08       50.20     12.45 o
   3   9   8       70.40       80.29     20.40 o
   4   9   8       49.41       39.90     16.05 o
   5   9   8       23.60       43.69     16.50 o
   6   9   8        0.00       -6.24     12.04 o
  -9  10   8       15.60       29.87     19.17 o
  -8  10   8        2.22        4.46     12.71 o
  -6  10   8      146.88      100.53     25.86 o
  -5  10   8       15.88       24.00     11.62 o
  -4  10   8      251.81      234.38     21.56 o
  -3  10   8        7.49       20.63     10.21 o
  -2  10   8       61.52       65.63     13.17 o
  -1  10   8        7.67        5.29      9.03 o
   0  10   8      127.25      153.71     32.88 o
   1  10   8        4.84       13.48     10.08 o
   2  10   8        2.41       12.46     10.46 o
   3  10   8        7.04        4.01     12.71 o
   4  10   8       31.49       88.72     22.51 o
   5  10   8        0.48        8.02     14.04 o
  -7  11   8       51.50       -6.02     21.18 o
  -6  11   8        4.74      -11.59     16.94 o
  -5  11   8        0.99      -14.27     14.71 o
  -4  11   8       33.35       24.37     11.25 o
  -3  11   8       32.26       46.57     12.68 o
  -2  11   8       39.95       29.02     11.96 o
  -1  11   8       12.45       28.42     11.51 o
   0  11   8        4.07        3.27      9.65 o
   1  11   8       88.36      105.18     17.01 o
   2  11   8       22.90       26.44     13.37 o
   3  11   8       55.28       60.18     21.84 o
  -4  12   8        0.43        6.69     15.60 o
  -3  12   8       15.19       35.22     19.62 o
  -2  12   8       37.18       37.17     16.05 o
  -1  12   8        8.26      -10.68     15.94 o
   0  12   8       12.34       26.43     12.85 o
 -13   0   9       59.16       40.76     11.79 o
 -11   0   9      486.98      425.91     45.58 o
  -9   0   9     1353.48     1293.50     53.27 o
  -7   0   9     3332.52     3225.79    106.44 o
  -5   0   9       99.79      101.77      9.85 o
  -3   0   9       48.19       54.17     10.25 o
  -1   0   9        9.67        8.58      4.65 o
   1   0   9     2309.98     2264.29     38.83 o
   3   0   9      713.12      727.02     18.36 o
   5   0   9       90.07       83.45      9.14 o
   7   0   9        3.75       -6.24      6.69 o
   9   0   9       57.40       81.36     13.37 o
 -14   1   9       44.58       75.68     14.60 o
 -13   1   9       27.88       25.66      8.14 o
 -12   1   9       13.24       13.27      6.24 o
 -11   1   9      159.02      167.86     11.86 o
 -10   1   9        2.29       -3.80      5.24 o
  -9   1   9      100.28       73.61      7.87 o
  -8   1   9      217.71      176.18     10.61 o
  -7   1   9       65.41       57.38      6.62 o
  -6   1   9      903.17      912.05     19.50 o
  -5   1   9      563.44      580.14     16.64 o
  -4   1   9     1304.49     1354.23     26.93 o
  -3   1   9      938.37      956.76     30.09 o
  -2   1   9      778.49      794.78     16.04 o
  -1   1   9     1802.19     2022.61     29.94 o
   0   1   9      183.77      175.98      7.98 o
   1   1   9       55.38       57.57      4.98 o
   2   1   9      635.52      621.73     11.73 o
   3   1   9      105.89      115.52      6.16 o
   4   1   9       37.08       38.62      4.58 o
   5   1   9       88.69      102.29      5.49 o
   6   1   9        8.57        2.06      3.60 o
   7   1   9       29.70       34.22      8.45 o
   8   1   9        1.71       -4.81      4.81 o
   9   1   9       46.13       29.35     10.14 o
 -14   2   9       13.90       18.32      8.89 o
 -13   2   9        0.04       -0.24      6.63 o
 -12   2   9       16.53       19.12      6.47 o
 -11   2   9        8.56       11.35      6.73 o
 -10   2   9      101.58      110.52      9.53 o
  -9   2   9        7.46        9.96      5.27 o
  -8   2   9      151.24      177.37     10.82 o
  -7   2   9      387.85      399.16     13.56 o
  -6   2   9       55.03       52.51     10.75 o
  -5   2   9      499.77      533.78     18.67 o
  -4   2   9        0.47        8.51      4.16 o
  -3   2   9      206.62      215.70     16.25 o
  -2   2   9      809.25      730.69     13.40 o
  -1   2   9      115.47      139.44      6.17 o
   0   2   9        6.58        8.38      2.79 o
   1   2   9       95.91      106.41      5.45 o
   2   2   9      333.99      320.75      9.05 o
   3   2   9        0.55       -1.03      4.00 o
   4   2   9        5.55       -2.70      4.25 o
   5   2   9       21.36       18.04      5.54 o
   6   2   9       84.32       72.13     10.16 o
   7   2   9       47.18       33.21     11.81 o
   8   2   9       19.82       10.48     10.25 o
   9   2   9        1.58       -1.34     10.03 o
 -13   3   9        0.90        0.89      7.47 o
 -12   3   9       34.52       38.07      7.84 o
 -11   3   9       71.38       78.39      8.33 o
 -10   3   9       75.85       78.93      7.77 o
  -9   3   9        0.67        2.20      4.28 o
  -8   3   9       13.13        7.50      5.07 o
  -7   3   9     1179.86     1228.23     28.78 o
  -6   3   9     1019.29     1038.60     25.12 o
  -5   3   9      787.91      750.19     34.70 o
  -4   3   9      194.29      188.74     12.02 o
  -3   3   9       85.34       92.47     10.87 o
  -2   3   9        0.05       -2.63      2.63 o
  -1   3   9      283.02      289.73      7.78 o
   0   3   9       45.32       43.78      5.86 o
   1   3   9      538.94      512.25      9.80 o
   2   3   9      435.20      442.44      9.05 o
   3   3   9      442.91      467.97     12.84 o
   4   3   9        0.89        5.76      4.46 o
   5   3   9       11.11       25.99     10.25 o
   6   3   9        0.00        0.22      8.92 o
   7   3   9       56.90       62.64     14.71 o
   8   3   9      236.72      234.50     24.74 o
   9   3   9        0.06       -9.36     10.03 o
 -13   4   9       17.42        9.56     11.93 o
 -12   4   9       45.28       33.98      9.00 o
 -11   4   9        8.24       11.18      5.15 o
 -10   4   9       34.13       42.60      6.58 o
  -9   4   9       83.44       95.72      8.82 o
  -8   4   9      429.44      446.21     15.40 o
  -7   4   9        9.86        6.78      5.14 o
  -6   4   9     2171.58     2126.23     40.75 o
  -5   4   9      246.00      260.38     23.04 o
  -4   4   9       89.49       75.19      9.02 o
  -3   4   9      149.91      145.75      9.29 o
  -2   4   9        2.61        2.40      3.72 o
  -1   4   9      912.44      871.51     17.28 o
   0   4   9      287.02      277.87     10.14 o
   1   4   9       97.91      104.22      5.29 o
   2   4   9      675.99      702.76     13.41 o
   3   4   9      756.23      741.65     52.83 o
   4   4   9        1.87       16.77     13.71 o
   5   4   9       91.03       97.86     17.16 o
   6   4   9        2.93       16.94     10.92 o
   7   4   9        3.50       -2.90      9.58 o
   8   4   9        0.01       -8.69      8.69 o
   9   4   9        2.86       -4.68     11.15 o
 -13   5   9        3.97        0.78     11.03 o
 -12   5   9       99.47       96.96     14.72 o
 -11   5   9       50.24       52.41      9.48 o
 -10   5   9      130.36      120.05     10.34 o
  -9   5   9       10.79        9.10      7.21 o
  -8   5   9       21.54       20.59      5.99 o
  -7   5   9        9.75        8.80      5.17 o
  -6   5   9     1894.84     1903.25     32.89 o
  -5   5   9        2.66       -1.73      3.85 o
  -4   5   9      153.97      144.91      7.76 o
  -3   5   9      470.76      472.33     10.74 o
  -2   5   9      150.80      153.30      7.01 o
  -1   5   9      189.38      184.18      8.72 o
   0   5   9      174.73      180.06     12.07 o
   1   5   9      264.81      237.39      9.62 o
   2   5   9      908.61      867.32     44.47 o
   3   5   9      153.67      162.95     10.38 o
   4   5   9        1.11        0.22      9.58 o
   5   5   9        7.38       13.82     10.92 o
   6   5   9        6.82        2.23     10.25 o
   7   5   9        0.11        9.58     11.15 o
   8   5   9       43.00       59.07     16.94 o
 -12   6   9       55.42       86.58     14.21 o
 -11   6   9       29.86       45.22     11.71 o
 -10   6   9        1.53       11.14      6.47 o
  -9   6   9        0.02        6.59      6.73 o
  -8   6   9     1515.13     1597.38     36.84 o
  -7   6   9       13.06       14.22      9.18 o
  -6   6   9      146.03      158.19     11.81 o
  -5   6   9       51.76       39.39      6.08 o
  -4   6   9        3.38        2.25      3.36 o
  -3   6   9      226.59      245.33      9.47 o
  -2   6   9     1049.32     1029.82     17.42 o
  -1   6   9      206.62      191.37     11.63 o
   0   6   9       12.56       10.71      5.63 o
   1   6   9      440.58      427.58     15.12 o
   2   6   9        3.43        3.07      9.58 o
   3   6   9      472.89      497.13     24.31 o
   4   6   9       70.64       61.75     15.83 o
   5   6   9       50.70       55.28     15.60 o
   6   6   9      151.88      138.87     20.95 o
   7   6   9       79.52       86.71     19.17 o
   8   6   9       29.66       31.21     15.38 o
 -12   7   9        9.78        4.35     15.05 o
 -11   7   9       93.97       98.60     15.33 o
 -10   7   9        3.78        3.84     11.37 o
  -9   7   9      155.26      164.14     14.04 o
  -8   7   9       76.26       85.49     10.53 o
  -7   7   9      366.65      417.19     23.15 o
  -6   7   9      201.11      208.10     13.46 o
  -5   7   9      308.04      307.41     11.09 o
  -4   7   9       85.77       63.88      8.01 o
  -3   7   9      999.07      977.61     21.96 o
  -2   7   9       29.23       32.34      5.31 o
  -1   7   9       90.64      108.30     12.12 o
   0   7   9        5.03       16.66      8.21 o
   1   7   9      261.29      195.06     19.17 o
   2   7   9        0.10        3.79      8.14 o
   3   7   9      176.80      156.63     16.99 o
   4   7   9       30.57       17.16     12.48 o
   5   7   9       18.68       11.37     12.48 o
   6   7   9       24.59        9.81     12.71 o
   7   7   9       36.91       30.98     15.60 o
 -11   8   9        0.31        4.08      9.42 o
 -10   8   9       56.44       46.36     18.50 o
  -9   8   9       27.76       34.49     15.94 o
  -8   8   9       97.81       85.80     10.71 o
  -7   8   9       10.74       13.87      9.21 o
  -6   8   9      206.88      200.46     17.64 o
  -5   8   9        1.29        5.11      9.14 o
  -4   8   9       58.71       56.20      6.93 o
  -3   8   9      286.89      234.15     10.60 o
  -2   8   9       37.75       47.98     16.50 o
  -1   8   9      134.99      120.68     15.19 o
   0   8   9       51.58       57.30     18.06 o
   1   8   9      182.11      196.02     20.95 o
   2   8   9       29.76       37.30     11.04 o
   3   8   9       13.77        9.66      9.30 o
   4   8   9        0.06       38.34     15.60 o
   5   8   9        8.34        4.46     13.37 o
   6   8   9       47.75       38.79     17.61 o
 -10   9   9        3.17       -9.81     12.71 o
  -9   9   9       10.61       -1.19      9.26 o
  -8   9   9        0.66        1.81      8.40 o
  -7   9   9       37.73       40.67      9.59 o
  -6   9   9      175.71      199.77     14.13 o
  -5   9   9        0.22       -2.11     13.37 o
  -4   9   9      180.15      166.45     26.41 o
  -3   9   9      233.93      193.19     19.55 o
  -2   9   9       28.21       24.46     10.43 o
  -1   9   9      118.26      100.36     14.95 o
   0   9   9        6.05       25.30     18.39 o
   1   9   9       14.80        5.60     10.70 o
   2   9   9        2.38       -6.68      8.58 o
   3   9   9        2.33       18.95     14.49 o
   4   9   9        7.71       -8.92     11.15 o
   5   9   9       31.23       33.88     16.27 o
  -6  10   9       16.72       10.72     11.37 o
  -5  10   9       11.52        0.10     10.16 o
  -4  10   9        0.03       -8.58     13.93 o
  -3  10   9       20.62       25.73     11.23 o
  -2  10   9       78.17       74.10     14.08 o
  -1  10   9      220.30      228.50     21.34 o
   0  10   9        4.43        6.14      9.84 o
   1  10   9        2.29        7.66      9.64 o
   2  10   9       16.81        7.24     14.93 o
   3  10   9       17.33       -5.80     14.04 o
   4  10   9       66.95       47.70     19.17 o
  -7  11   9        1.21      -19.39     19.39 o
  -6  11   9       16.46       -6.69     19.62 o
  -5  11   9       80.75      135.53     28.53 o
  -4  11   9       74.69       71.33     17.72 o
  -3  11   9       88.24      125.90     17.80 o
  -2  11   9        0.22        7.78     10.12 o
  -1  11   9        0.04        7.79     10.39 o
   0  11   9      100.60      134.01     18.64 o
   1  11   9       28.24       20.21     12.37 o
   2  11   9       49.19       50.01     14.79 o
  -2  12   9      107.28      153.80     20.63 o
 -14   0  10       27.89       50.60     19.39 o
 -12   0  10      128.89      116.61     19.62 o
 -10   0  10      407.53      429.23     75.12 o
  -8   0  10     1005.04     1088.17     34.04 o
  -6   0  10        4.27       -5.44      5.44 o
  -4   0  10     3200.87     3133.39     88.05 o
  -2   0  10      515.53      551.81     19.48 o
   0   0  10      182.97      192.15     23.96 o
   2   0  10      559.12      552.66     17.58 o
   4   0  10      496.50      493.37     18.47 o
   6   0  10       50.34       22.74      8.92 o
   8   0  10       68.05       81.81     12.71 o
 -14   1  10       24.96       51.81     10.85 o
 -13   1  10      157.30      204.24     14.48 o
 -12   1  10       71.35       45.61      8.07 o
 -11   1  10      208.17      186.57     15.47 o
 -10   1  10       39.67       30.56      6.52 o
  -9   1  10       13.61        8.74      5.21 o
  -8   1  10      284.14      269.79     13.07 o
  -7   1  10      293.90      280.22     12.81 o
  -6   1  10      104.71       93.27      7.60 o
  -5   1  10      574.71      577.55     34.73 o
  -4   1  10       40.58       44.07      7.81 o
  -3   1  10       10.25        4.21      3.86 o
  -2   1  10      298.22      288.29     10.14 o
  -1   1  10     1025.40     1083.25     19.85 o
   0   1  10      565.25      556.76     15.19 o
   1   1  10      374.37      425.27     11.73 o
   2   1  10        8.62       11.84      3.80 o
   3   1  10        0.44       -0.84      3.47 o
   4   1  10       99.42       97.71      6.80 o
   5   1  10      216.21      235.34      7.78 o
   6   1  10        0.04        5.00      4.05 o
   7   1  10        0.79       -0.94      4.35 o
   8   1  10       21.06       20.28     10.70 o
   9   1  10       13.30        8.25     10.70 o
 -14   2  10        3.41       10.06     10.01 o
 -13   2  10        1.26        4.12      7.07 o
 -12   2  10        2.84        9.50      7.53 o
 -11   2  10       57.89       70.84      8.71 o
 -10   2  10        8.37        5.02      5.18 o
  -9   2  10      864.28      864.12     25.75 o
  -8   2  10       28.20       28.40      5.97 o
  -7   2  10       35.96       45.47      6.52 o
  -6   2  10       66.84       56.26      7.31 o
  -5   2  10       33.15       39.87      6.32 o
  -4   2  10        0.29        2.35      4.33 o
  -3   2  10      314.56      299.74     11.47 o
  -2   2  10       70.36       77.09      5.47 o
  -1   2  10      441.94      509.80     11.20 o
   0   2  10       88.26       87.45      5.23 o
   1   2  10      786.24      758.61     16.83 o
   2   2  10      223.68      224.32      7.60 o
   3   2  10      663.51      661.22     12.90 o
   4   2  10       14.29       17.41      6.72 o
   5   2  10      271.10      307.90     16.49 o
   6   2  10       18.48       24.07     10.70 o
   7   2  10       17.64       38.56     12.48 o
   8   2  10      104.25       89.83     16.05 o
   9   2  10        6.68        6.46     11.81 o
 -13   3  10       53.80       57.38     10.56 o
 -12   3  10      254.36      262.30     15.54 o
 -11   3  10       18.79       20.21      5.99 o
 -10   3  10       59.72       39.75      6.37 o
  -9   3  10        4.41        8.75      5.29 o
  -8   3  10       92.22       84.62      8.28 o
  -7   3  10     1245.70     1165.07     38.92 o
  -6   3  10      979.91      967.85     24.53 o
  -5   3  10      470.03      441.05     15.65 o
  -4   3  10      109.03      124.05     10.38 o
  -3   3  10        1.09        8.49      4.51 o
  -2   3  10      855.67      815.04     17.73 o
  -1   3  10      254.73      251.70      7.83 o
   0   3  10      843.98      820.04     16.33 o
   1   3  10        0.37       -0.99      2.76 o
   2   3  10      216.93      231.94      6.99 o
   3   3  10       40.21       42.42      5.64 o
   4   3  10      130.93      158.31     11.88 o
   5   3  10       86.84       79.80     14.93 o
   6   3  10       37.02       32.32     12.26 o
   7   3  10        9.42       32.99     12.26 o
   8   3  10       17.12       -5.13      9.58 o
 -13   4  10        0.08       -2.35      8.35 o
 -12   4  10      100.69      121.43     13.53 o
 -11   4  10      101.27       91.20      8.87 o
 -10   4  10       13.61       12.22      5.33 o
  -9   4  10       30.79       33.12      5.89 o
  -8   4  10     1008.40      959.47     23.04 o
  -7   4  10        6.84       11.61      6.00 o
  -6   4  10      374.03      370.63     18.32 o
  -5   4  10      137.98      131.72     10.28 o
  -4   4  10      887.58      846.41     21.54 o
  -3   4  10      754.19      778.72     18.62 o
  -2   4  10       10.01       13.85      3.26 o
  -1   4  10        0.89       -0.90      4.63 o
   0   4  10       18.05       17.30      4.13 o
   1   4  10      768.63      762.60     17.12 o
   2   4  10     1764.64     1739.76     27.65 o
   3   4  10      330.49      344.60     11.82 o
   4   4  10       34.88       36.56     12.71 o
   5   4  10       46.27       57.73     14.49 o
   6   4  10       13.30       -1.34      9.36 o
   7   4  10        6.38       -9.36      9.36 o
   8   4  10        0.02        4.46     11.81 o
 -13   5  10       35.14       35.29     14.49 o
 -12   5  10        3.98        9.72      9.48 o
 -11   5  10       39.94       40.93      9.37 o
 -10   5  10        0.19       -0.52      4.74 o
  -9   5  10        0.36        0.23      5.08 o
  -8   5  10        9.59        4.96      5.40 o
  -7   5  10        2.00       -4.26      4.26 o
  -6   5  10       16.89       10.73      4.93 o
  -5   5  10       92.01       79.99      9.80 o
  -4   5  10      138.52      129.54     14.25 o
  -3   5  10      490.22      441.48     13.76 o
  -2   5  10      229.63      217.62     10.51 o
  -1   5  10      627.36      616.79     18.54 o
   0   5  10      796.85      738.84     19.67 o
   1   5  10     4036.50     3840.11     77.99 o
   2   5  10       46.63       63.47     12.82 o
   3   5  10      319.82      268.82     26.08 o
   4   5  10        7.64        4.90     10.48 o
   5   5  10       67.03       87.83     17.39 o
   6   5  10       22.25       26.75     12.71 o
   7   5  10       42.40       33.44     13.82 o
   8   5  10        0.73       13.15     12.71 o
 -12   6  10       32.34       35.00     11.58 o
 -11   6  10        9.00       16.52      9.90 o
 -10   6  10       28.91       35.18      7.64 o
  -9   6  10      632.79      649.41     23.50 o
  -8   6  10      887.65      905.04     26.61 o
  -7   6  10        0.63       -0.59      5.62 o
  -6   6  10        5.62        3.72      5.64 o
  -5   6  10      274.37      276.87     12.16 o
  -4   6  10       20.29       32.30      5.33 o
  -3   6  10      499.19      498.41     13.98 o
  -2   6  10       34.81       26.49      4.58 o
  -1   6  10      174.08      173.55     21.73 o
   0   6  10      699.43      525.69     34.77 o
   1   6  10      100.09      126.02     14.50 o
   2   6  10       30.58       29.51     10.92 o
   3   6  10      666.07      576.42     27.04 o
   4   6  10       51.10       52.16     15.38 o
   5   6  10      125.21      130.85     20.95 o
   6   6  10        2.40       -5.57     10.25 o
   7   6  10        0.64       18.50     12.93 o
 -11   7  10        2.61        8.26     11.81 o
 -10   7  10       48.71       37.37     11.43 o
  -9   7  10       82.67       89.90     11.40 o
  -8   7  10        0.04       -1.33      6.32 o
  -7   7  10       43.43       42.90      8.80 o
  -6   7  10      925.33      988.62     26.39 o
  -5   7  10       62.78       58.80      7.97 o
  -4   7  10      236.89      200.07     10.72 o
  -3   7  10       25.30       18.02      6.66 o
  -2   7  10       90.38       81.00      7.71 o
  -1   7  10        6.30       13.94      9.58 o
   0   7  10      939.95      815.99     32.04 o
   1   7  10        4.38        8.46     10.81 o
   2   7  10        1.95       -4.83      7.44 o
   3   7  10       34.96       32.44     10.69 o
   4   7  10       89.20      138.20     22.29 o
   5   7  10        1.81        7.13     12.48 o
   6   7  10        7.88       12.93     13.60 o
 -10   8  10        0.79      -10.92     12.48 o
  -9   8  10      314.06      292.70     22.75 o
  -8   8  10        4.65        5.81      6.69 o
  -7   8  10        0.93        5.62      6.39 o
  -6   8  10       12.36       11.92      6.43 o
  -5   8  10       35.10       38.17      6.87 o
  -4   8  10       78.00       82.23      9.15 o
  -3   8  10        4.78       31.52     15.60 o
  -2   8  10      211.10      204.26     19.07 o
  -1   8  10      116.07      109.32     15.45 o
   0   8  10       62.72       58.68     12.43 o
   1   8  10       86.79       76.90     16.72 o
   2   8  10       49.82       51.86     12.09 o
   3   8  10       17.39       19.84     14.49 o
   4   8  10        7.09       -5.35     10.48 o
   5   8  10      122.09      132.63     24.07 o
   6   8  10       11.84      -11.59     11.59 o
  -9   9  10       13.05       20.95     16.72 o
  -7   9  10      525.28      676.74     44.36 o
  -6   9  10       18.49       -5.15     11.03 o
  -5   9  10      106.69      109.11     16.57 o
  -4   9  10        7.96        4.80     13.04 o
  -3   9  10       15.77       28.88     25.63 o
  -2   9  10       80.86       58.53     13.19 o
  -1   9  10       97.52       86.72     22.07 o
   0   9  10        4.03       -7.58      7.58 o
   1   9  10       53.58       47.20     12.31 o
   2   9  10       35.99       16.00     10.25 o
   3   9  10       12.28       18.72     15.16 o
   4   9  10        0.02        5.80     13.15 o
  -7  10  10       42.89      -18.50     21.40 o
  -6  10  10        1.15       -2.21      9.75 o
  -5  10  10       39.97       29.72     12.76 o
  -4  10  10      135.56      144.19     18.34 o
  -3  10  10      163.30      146.75     18.22 o
  -2  10  10      197.60      218.51     21.71 o
  -1  10  10       24.57       38.81     12.37 o
   0  10  10        0.72       -2.88      8.88 o
   1  10  10        0.06       -8.39      9.24 o
   2  10  10      149.69      163.73     47.26 o
   3  10  10        2.85      -11.59     13.15 o
  -6  11  10       30.79       15.83     20.95 o
  -5  11  10        0.12       -4.13     19.73 o
  -4  11  10       23.74       15.33     19.73 o
  -3  11  10       12.19       -3.43     28.53 o
  -2  11  10       39.55       46.16     31.76 o
  -1  11  10       78.22      119.75     45.14 o
   0  11  10      241.07      309.29     27.48 o
   1  11  10       16.67       22.74     18.28 o
 -13   0  11       10.75        3.93     17.61 o
 -11   0  11       17.07        7.08     21.40 o
  -9   0  11       68.55       75.54     18.61 o
  -7   0  11      782.55      774.61     27.27 o
  -5   0  11     1783.46     1720.14     69.66 o
  -3   0  11      863.00      906.32     27.23 o
  -1   0  11      288.98      271.40     14.61 o
   1   0  11     1093.52     1116.00     37.00 o
   3   0  11       33.62       28.63      7.12 o
   5   0  11       20.81       34.47      7.54 o
   7   0  11       95.36      125.50     14.71 o
 -13   1  11       10.27       13.80      6.81 o
 -12   1  11       33.85       25.94      6.98 o
 -11   1  11        9.41       21.50      7.37 o
 -10   1  11      211.47      207.00     12.92 o
  -9   1  11       21.74       16.73      6.47 o
  -8   1  11      176.46      153.73     10.42 o
  -7   1  11      419.67      411.32     14.21 o
  -6   1  11      269.46      296.67     12.52 o
  -5   1  11      118.17      111.09      9.35 o
  -4   1  11        8.75       13.46      4.88 o
  -3   1  11        1.17       -3.42      3.42 o
  -2   1  11       64.90       73.35      8.72 o
  -1   1  11     1146.35     1174.94     22.10 o
   0   1  11      229.55      244.58      9.92 o
   1   1  11       50.84       53.06      5.83 o
   2   1  11        1.07       -3.40      3.40 o
   3   1  11       32.72       43.54      5.68 o
   4   1  11        0.15        0.83      3.72 o
   5   1  11       47.08       48.79      5.99 o
   6   1  11       14.12       19.75      5.40 o
   7   1  11       43.43       42.58     11.81 o
   8   1  11        4.94       20.95     10.48 o
 -13   2  11        5.27       13.05      6.91 o
 -12   2  11        0.14        3.35      5.97 o
 -11   2  11       16.81        7.01      5.55 o
 -10   2  11      525.87      501.01     20.15 o
  -9   2  11       31.58       31.41      6.37 o
  -8   2  11      102.63       95.89      8.66 o
  -7   2  11      205.99      192.83     13.03 o
  -6   2  11       93.13       90.59     13.52 o
  -5   2  11      218.10      217.50     12.29 o
  -4   2  11      501.86      499.87     16.12 o
  -3   2  11      126.04      124.71      9.33 o
  -2   2  11      420.43      464.49     11.41 o
  -1   2  11        0.58        2.07      3.23 o
   0   2  11      266.99      238.37     10.97 o
   1   2  11       39.63       38.47      5.19 o
   2   2  11      500.96      473.29     17.21 o
   3   2  11      177.70      181.91      7.35 o
   4   2  11       17.08       16.59      6.77 o
   5   2  11       13.96       -1.34      8.25 o
   6   2  11        4.84        0.67      8.92 o
   7   2  11        3.25       14.27     10.48 o
   8   2  11       76.71      109.45     17.61 o
 -13   3  11        2.41       -4.98      8.28 o
 -12   3  11       38.90       44.73      8.35 o
 -11   3  11       15.02        4.04      5.35 o
 -10   3  11       31.62       35.46      7.17 o
  -9   3  11       52.90       69.98      8.09 o
  -8   3  11      114.17      114.35      9.44 o
  -7   3  11      214.27      201.29     13.29 o
  -6   3  11      420.76      404.69     16.36 o
  -5   3  11      501.86      468.87     16.59 o
  -4   3  11       75.00       69.61      9.55 o
  -3   3  11      158.59      143.17      7.46 o
  -2   3  11        0.08       -1.41      3.29 o
  -1   3  11      880.52      892.55     15.77 o
   0   3  11       10.29        6.52      3.74 o
   1   3  11        4.86        6.32      3.17 o
   2   3  11       46.77       52.40      3.95 o
   3   3  11       14.55       15.63      5.50 o
   4   3  11      422.96      434.22     28.31 o
   5   3  11      128.49      143.11     19.17 o
   6   3  11        0.01       -8.25      8.25 o
   7   3  11      119.70       97.86     18.28 o
   8   3  11        8.30        4.24     11.81 o
 -13   4  11       26.99       27.77      9.67 o
 -12   4  11        3.68       -0.36      5.83 o
 -11   4  11        0.28        1.57      5.56 o
 -10   4  11        0.52        3.28      5.04 o
  -9   4  11        0.48       -4.16      4.16 o
  -8   4  11      474.38      457.90     18.65 o
  -7   4  11      309.39      337.20     19.92 o
  -6   4  11       33.10       23.93      8.74 o
  -5   4  11      604.75      623.00     19.59 o
  -4   4  11      167.37      159.75     10.92 o
  -3   4  11       18.63       19.70      4.38 o
  -2   4  11        2.92        4.12      3.22 o
  -1   4  11       52.36       46.08      5.69 o
   0   4  11       40.35       44.10      4.72 o
   1   4  11       75.50       70.89      4.53 o
   2   4  11       16.12       17.29      5.02 o
   3   4  11      199.70      194.60     22.51 o
   4   4  11       69.56       33.21     12.93 o
   5   4  11       49.01       30.32     12.26 o
   6   4  11       51.53       44.36     14.27 o
   7   4  11       33.93       32.32     13.37 o
 -12   5  11       53.27       86.69     25.30 o
 -11   5  11        0.69       -4.13      5.42 o
 -10   5  11        8.77       17.58      5.83 o
  -9   5  11       17.74       13.16      5.97 o
  -8   5  11       58.49       73.56     11.33 o
  -7   5  11       41.48       36.22     11.94 o
  -6   5  11        6.52       -2.07      6.63 o
  -5   5  11       17.79       18.05      6.11 o
  -4   5  11       50.47       56.51      7.03 o
  -3   5  11       63.90       64.52      8.07 o
  -2   5  11      965.72      933.68     21.72 o
  -1   5  11       14.28        8.38      4.26 o
   0   5  11      371.90      330.83     21.60 o
   1   5  11       36.83       47.92     10.56 o
   2   5  11       25.47       34.68      9.93 o
   3   5  11        9.81       18.06     11.81 o
   4   5  11      152.33      169.63     22.74 o
   5   5  11        3.06       -8.69      9.36 o
   6   5  11       84.64       94.96     18.72 o
   7   5  11        0.24        9.81     12.48 o
 -12   6  11        2.16        4.04      9.07 o
 -11   6  11       16.26       15.95     10.49 o
 -10   6  11        0.06        7.92      5.99 o
  -9   6  11        8.56       16.66      8.68 o
  -8   6  11      108.61      125.44     11.94 o
  -7   6  11       10.58        5.19      5.09 o
  -6   6  11      281.65      303.95     13.74 o
  -5   6  11      253.78      255.47     13.52 o
  -4   6  11      159.61      154.98      9.76 o
  -3   6  11        2.21        3.48      4.76 o
  -2   6  11       72.07       49.06      5.23 o
  -1   6  11        8.44        2.21      7.90 o
   0   6  11        0.56        3.89     10.70 o
   1   6  11        0.07        9.15      8.22 o
   2   6  11      104.68      105.64     16.50 o
   3   6  11      131.31      128.84     20.73 o
   4   6  11       48.88       60.18     16.05 o
   5   6  11        2.90       -7.80      9.81 o
   6   6  11       17.04       29.65     14.27 o
 -11   7  11        7.16        9.47     10.11 o
 -10   7  11       56.31       58.21     18.50 o
  -9   7  11       34.51       50.66      9.59 o
  -8   7  11        4.69        8.14      6.70 o
  -7   7  11      285.27      289.06     16.95 o
  -6   7  11       10.04        8.88      7.56 o
  -5   7  11       63.01       51.19      7.23 o
  -4   7  11        0.05       -1.69      4.54 o
  -3   7  11      127.99      134.81      9.41 o
  -2   7  11        0.34       10.94      8.98 o
  -1   7  11      202.42      203.70     19.04 o
   0   7  11       64.29       72.76     12.74 o
   1   7  11        0.01       -2.17      8.25 o
   2   7  11      261.85      202.38     19.57 o
   3   7  11      155.86      175.87     24.52 o
   4   7  11       10.39        2.67     12.26 o
   5   7  11       21.26        9.36     13.15 o
   6   7  11        0.41        8.47     13.15 o
 -10   8  11        6.14        6.24     15.60 o
  -9   8  11        1.02        8.03      7.56 o
  -8   8  11       93.82       97.81     11.75 o
  -7   8  11      247.83      273.53     16.66 o
  -6   8  11       51.69       58.18     17.16 o
  -5   8  11       45.30       49.70     12.37 o
  -4   8  11      512.78      560.53     29.25 o
  -3   8  11        3.29       -0.31      8.82 o
  -2   8  11       61.38       80.39     13.77 o
  -1   8  11       38.56       12.13      9.48 o
   0   8  11        7.98       -7.83      7.83 o
   1   8  11      160.50      159.02     18.28 o
   2   8  11       45.33       33.61     11.35 o
   3   8  11       38.56       55.06     17.83 o
   4   8  11        8.62       -6.91     12.26 o
   5   8  11       23.73       28.98     16.05 o
  -7   9  11        2.04        2.01     13.60 o
  -6   9  11      194.30      175.24     20.22 o
  -5   9  11        0.01       -8.16      8.16 o
  -4   9  11       21.26       10.26     10.79 o
  -3   9  11        9.24        2.60      9.47 o
  -2   9  11       95.79       83.68     14.61 o
  -1   9  11       11.98       16.46     10.00 o
   0   9  11       31.13       21.67     26.19 o
   1   9  11       60.29       73.53     14.28 o
   2   9  11        6.15       11.80     10.23 o
   3   9  11        0.10      -10.03     10.03 o
  -7  10  11       16.14      -17.83     19.39 o
  -6  10  11       44.74       29.83     12.65 o
  -5  10  11      220.84      256.09     32.32 o
  -4  10  11        4.37        4.25     15.16 o
  -3  10  11       29.19       25.76     16.05 o
  -2  10  11        5.79        2.16     18.17 o
  -1  10  11       19.65       25.64     11.56 o
   0  10  11       11.45        6.34     12.04 o
   1  10  11      329.17      386.88     45.36 o
   2  10  11       45.91       59.96     20.51 o
  -4  11  11       28.71       27.19     17.16 o
  -3  11  11       24.02       56.88     14.66 o
  -2  11  11        1.64        8.25     14.49 o
  -1  11  11      200.79      228.03     33.44 o
 -12   0  12       19.58       -1.53      8.25 o
 -10   0  12        0.65       -4.77      6.69 o
  -8   0  12      383.54      386.68     45.81 o
  -6   0  12      554.66      559.29     27.42 o
  -4   0  12        0.08        4.46      8.02 o
  -2   0  12      147.74      132.79     22.85 o
   0   0  12      242.17      261.96     16.27 o
   2   0  12       60.11       55.94      9.58 o
   4   0  12        0.22       13.63      8.02 o
   6   0  12       43.32       57.73     11.37 o
 -13   1  12        8.15        9.35      6.77 o
 -12   1  12       11.58       12.12      6.50 o
 -11   1  12       67.68       62.12      8.50 o
 -10   1  12       12.87        5.27      5.58 o
  -9   1  12        0.45       -4.13      5.12 o
  -8   1  12      240.83      221.57     12.50 o
  -7   1  12      443.22      435.79     16.60 o
  -6   1  12      197.78      196.11     10.98 o
  -5   1  12       95.82       92.31      8.76 o
  -4   1  12       22.55       26.23      7.48 o
  -3   1  12      239.73      244.93     10.12 o
  -2   1  12        1.02       -2.83      4.21 o
  -1   1  12      674.38      673.44     27.98 o
   0   1  12        0.28        5.13      4.20 o
   1   1  12       41.88       42.00      6.23 o
   2   1  12      138.61      172.05      9.05 o
   3   1  12      109.34      125.79      8.43 o
   4   1  12       69.06       55.14      9.21 o
   5   1  12        7.18        3.34      5.07 o
   6   1  12       15.36       16.43      6.13 o
   7   1  12       18.47       27.64     11.15 o
 -13   2  12       46.26       45.89      9.19 o
 -12   2  12        9.50       26.26      7.31 o
 -11   2  12        5.95        4.19      5.38 o
 -10   2  12       70.70       79.77      8.97 o
  -9   2  12      267.14      277.14     14.47 o
  -8   2  12       19.34       24.76      6.15 o
  -7   2  12      223.98      213.78     14.77 o
  -6   2  12     1681.95     1742.09     39.60 o
  -5   2  12       14.84       21.23      6.16 o
  -4   2  12       16.30       12.15      6.23 o
  -3   2  12        0.31        2.70      3.76 o
  -2   2  12       26.04       17.10      4.84 o
  -1   2  12      135.57      132.59      7.20 o
   0   2  12       27.38       32.95      5.04 o
   1   2  12     1067.51     1075.24     19.08 o
   2   2  12      102.24      114.61      7.35 o
   3   2  12       18.14       13.71      4.15 o
   4   2  12        1.04       -0.45      8.69 o
   5   2  12       16.55       27.42     11.15 o
   6   2  12       19.02       18.06     11.15 o
   7   2  12        0.08       -2.45     10.48 o
 -13   3  12        7.47        6.74      7.78 o
 -12   3  12       29.58       40.00     13.93 o
 -11   3  12       89.28       96.37     10.31 o
 -10   3  12        0.03       -2.31      5.04 o
  -9   3  12       18.67       21.22      7.03 o
  -8   3  12      671.69      683.04     22.58 o
  -7   3  12       20.47       14.53      8.52 o
  -6   3  12     1680.09     1673.14     60.79 o
  -5   3  12      116.19      104.18      9.74 o
  -4   3  12      757.78      714.52     18.23 o
  -3   3  12      356.52      375.61     11.18 o
  -2   3  12      214.75      232.72      9.18 o
  -1   3  12        3.58        0.02      3.84 o
   0   3  12       75.16       63.28      5.85 o
   1   3  12       76.79       74.42      6.10 o
   2   3  12       19.43       16.98      3.79 o
   3   3  12        7.11       14.49     10.03 o
   4   3  12        6.13       12.93     10.48 o
   5   3  12        9.27        5.35      9.81 o
   6   3  12       26.35        9.81     12.04 o
   7   3  12        5.17        5.80     11.15 o
 -12   4  12       78.07       95.41     10.71 o
 -11   4  12        3.71        2.65      5.89 o
 -10   4  12        5.75        9.86      5.56 o
  -9   4  12       19.71       30.58      6.80 o
  -8   4  12      211.08      198.07     28.82 o
  -7   4  12       20.63       15.66      6.46 o
  -6   4  12      138.75      158.30     14.49 o
  -5   4  12       59.53       56.95      7.92 o
  -4   4  12       69.96       71.07      6.39 o
  -3   4  12      281.96      270.24     23.50 o
  -2   4  12      585.57      551.85     15.20 o
  -1   4  12       25.66       26.87      5.57 o
   0   4  12      350.80      374.20     11.17 o
   1   4  12      199.44      200.00      7.81 o
   2   4  12      133.26      126.56     14.44 o
   3   4  12      661.04      647.10     36.56 o
   4   4  12      115.61      119.48     18.95 o
   5   4  12        2.14        1.11     10.48 o
   6   4  12       15.94       14.49     12.48 o
   7   4  12       24.66       19.17     12.48 o
 -12   5  12        6.24       13.98      8.61 o
 -11   5  12       57.67       93.18     10.78 o
 -10   5  12       21.40       16.14      5.83 o
  -9   5  12        3.88        6.50      5.65 o
  -8   5  12       22.21       19.85      6.37 o
  -7   5  12        5.75        4.17      5.33 o
  -6   5  12       32.65       31.26      7.03 o
  -5   5  12      108.71      122.10     10.63 o
  -4   5  12        4.27        2.41      3.58 o
  -3   5  12      327.30      322.09     12.74 o
  -2   5  12        5.97        0.41      4.11 o
  -1   5  12       22.29       20.87      5.99 o
   0   5  12       55.11       46.34     10.39 o
   1   5  12      468.06      432.80     28.87 o
   2   5  12      137.04      138.15     15.68 o
   3   5  12       91.55      142.66     21.18 o
   4   5  12        1.25       -6.46      9.36 o
   5   5  12        6.11       -9.36      9.36 o
   6   5  12        0.76       16.27     12.71 o
 -11   6  12       37.97       33.78     11.36 o
 -10   6  12        4.10       18.21      7.88 o
  -9   6  12        4.07        7.68      5.86 o
  -8   6  12       45.00       44.00     10.33 o
  -7   6  12       71.56       64.46      7.94 o
  -6   6  12      350.94      357.11     14.53 o
  -5   6  12       36.78       39.21      6.03 o
  -4   6  12       19.14       18.38      4.82 o
  -3   6  12      389.66      367.32     37.47 o
  -2   6  12       52.05       47.24      6.93 o
  -1   6  12      228.63      235.24     20.95 o
   0   6  12       75.37       86.50     16.72 o
   1   6  12       61.70      103.25     14.66 o
   2   6  12       51.51       53.58     11.96 o
   3   6  12       92.18       68.43     16.50 o
   4   6  12       23.82       14.27     12.48 o
   5   6  12        2.50       -9.36      9.36 o
 -11   7  12        2.29       -8.07      8.07 o
 -10   7  12       80.32       83.09     24.89 o
  -9   7  12       30.82       54.12      9.96 o
  -8   7  12       11.38        4.98      6.63 o
  -7   7  12       83.71       92.65     10.71 o
  -6   7  12      218.48      213.01     16.84 o
  -5   7  12       39.47       21.84      7.41 o
  -4   7  12      209.08      221.38     20.24 o
  -3   7  12       10.24       10.29      9.77 o
  -2   7  12      165.36      155.07     17.58 o
  -1   7  12        0.82       -4.57     13.15 o
   0   7  12        4.05       -0.68     10.14 o
   1   7  12        0.96       -2.71      9.58 o
   2   7  12      159.42       81.43     14.28 o
   3   7  12        8.36       11.15     13.37 o
   4   7  12        7.45       -4.68     11.15 o
   5   7  12        1.43       -1.78     12.04 o
  -9   8  12       61.16       51.27     18.95 o
  -8   8  12      156.88      145.56     25.19 o
  -7   8  12        7.14        1.78     11.81 o
  -6   8  12      140.84      113.79     33.55 o
  -5   8  12       30.83       33.66     11.89 o
  -4   8  12       91.82       56.32     14.60 o
  -3   8  12        7.89        7.31     11.93 o
  -2   8  12       80.64       85.93     14.40 o
  -1   8  12       78.42       73.19     13.99 o
   0   8  12       62.18       80.08     14.51 o
   1   8  12       76.02       84.80     19.95 o
   2   8  12        0.91       -2.53      9.00 o
   3   8  12        0.78       -7.58     10.92 o
   4   8  12        1.63        1.34     13.15 o
  -8   9  12        1.77       19.39     15.16 o
  -7   9  12       27.37       10.18     32.32 o
  -6   9  12       80.98       96.41     17.39 o
  -5   9  12       38.04       24.94     11.67 o
  -4   9  12        0.14       16.36     11.23 o
  -3   9  12      295.82      312.44     25.51 o
  -2   9  12        1.39        8.20      9.55 o
  -1   9  12        0.29       -7.10     20.51 o
   0   9  12        2.31       -1.89      9.10 o
   1   9  12       25.93       34.51     27.31 o
   2   9  12        1.55        1.78      9.91 o
  -6  10  12       33.67       10.25     15.83 o
  -5  10  12        2.30       -4.61     13.82 o
  -4  10  12        6.39       12.07     11.41 o
  -3  10  12       41.59       27.81     12.66 o
  -2  10  12       22.41       35.84     12.68 o
  -1  10  12       15.37       22.88     12.15 o
   0  10  12        0.18       -2.67     13.60 o
 -13   0  13       37.95       46.50     12.79 o
 -11   0  13       11.27       20.55      9.76 o
  -9   0  13      449.67      432.45     24.19 o
  -7   0  13      394.35      441.20     21.59 o
  -5   0  13      197.82      160.69     14.07 o
  -3   0  13        0.16        0.51      6.04 o
  -1   0  13       43.63       56.97      9.10 o
   1   0  13      117.70      118.15     11.57 o
   3   0  13       12.84        9.67     10.14 o
   5   0  13       33.25       32.32     10.25 o
 -13   1  13       24.32       43.08      8.73 o
 -12   1  13      198.61      251.18     15.75 o
 -11   1  13       31.51       27.86      7.10 o
 -10   1  13       98.62       93.63      9.55 o
  -9   1  13      150.08      161.92     11.55 o
  -8   1  13       22.60       23.67      6.08 o
  -7   1  13      421.94      405.63     14.75 o
  -6   1  13       48.73       36.28      7.20 o
  -5   1  13        6.19       -1.23      5.33 o
  -4   1  13      160.49      189.66      9.56 o
  -3   1  13        9.81       -1.95      3.82 o
  -2   1  13       32.87       34.89      5.80 o
  -1   1  13      301.49      307.02     11.57 o
   0   1  13      161.21      147.25     10.71 o
   1   1  13       69.14       69.06      6.64 o
   2   1  13      129.51      139.29      8.66 o
   3   1  13       63.86       70.39      7.35 o
   4   1  13       32.92       41.24      7.12 o
   5   1  13        2.13        1.47      5.02 o
   6   1  13        1.73       -4.01      9.14 o
 -13   2  13        0.00       18.22      7.47 o
 -12   2  13       38.35       41.09      8.26 o
 -11   2  13       48.71       37.79      8.03 o
 -10   2  13      124.90      112.28     10.52 o
  -9   2  13       13.53       15.54      6.03 o
  -8   2  13      989.50      996.27     34.17 o
  -7   2  13      112.98      104.52     10.21 o
  -6   2  13      949.10      954.90     25.69 o
  -5   2  13       19.95       24.36      6.41 o
  -4   2  13      634.86      610.15     14.99 o
  -3   2  13       26.98       25.00      4.93 o
  -2   2  13        7.80        7.19      3.94 o
  -1   2  13       12.56       14.60      4.04 o
   0   2  13      283.84      322.82     14.18 o
   1   2  13        7.23        7.61      4.29 o
   2   2  13      471.87      487.43     14.84 o
   3   2  13        1.21       10.24      5.25 o
   4   2  13       50.02       36.56     12.48 o
   5   2  13       22.68       17.39     11.15 o
   6   2  13       39.80       39.45     13.15 o
 -12   3  13       16.01        5.44      6.62 o
 -11   3  13       93.71      118.51     12.62 o
 -10   3  13        9.75       16.41      6.38 o
  -9   3  13        0.03       -0.02      5.17 o
  -8   3  13      187.40      211.19     15.01 o
  -7   3  13        7.69       11.78      5.99 o
  -6   3  13      423.10      416.14     16.73 o
  -5   3  13      313.05      278.50     14.98 o
  -4   3  13        3.59       -1.86      3.97 o
  -3   3  13       59.30       52.82      5.60 o
  -2   3  13        4.91        0.06      3.41 o
  -1   3  13      174.24      184.67     14.41 o
   0   3  13      131.26      108.33      7.53 o
   1   3  13      268.68      286.79     13.22 o
   2   3  13      139.88      144.22     11.93 o
   3   3  13      247.45      243.19     24.97 o
   4   3  13       14.08        9.36     10.25 o
   5   3  13       62.81       59.29     15.38 o
   6   3  13       18.93       -2.45     10.48 o
 -12   4  13       51.52       53.59      9.31 o
 -11   4  13        0.58        0.14      6.15 o
 -10   4  13        6.36        1.22      6.07 o
  -9   4  13      346.08      371.74     17.41 o
  -8   4  13        7.10        2.43      5.72 o
  -7   4  13        2.98        1.83      5.59 o
  -6   4  13       22.24       20.63      6.55 o
  -5   4  13        3.37       10.74      5.84 o
  -4   4  13        5.32        3.56      4.21 o
  -3   4  13       84.15       83.86      6.13 o
  -2   4  13       37.64       29.20      5.44 o
  -1   4  13      325.86      327.52     14.57 o
   0   4  13        0.54       -0.55      4.46 o
   1   4  13       10.22        4.40      4.27 o
   2   4  13        0.00        3.01      7.46 o
   3   4  13      427.66      363.11     31.88 o
   4   4  13       16.91       20.95     12.26 o
   5   4  13      163.75      192.59     24.52 o
   6   4  13        3.84       -9.14     10.25 o
 -12   5  13       11.63        2.80      8.09 o
 -11   5  13        0.03       -5.78      5.78 o
 -10   5  13       95.23       87.39      8.97 o
  -9   5  13        0.05        5.40      7.01 o
  -8   5  13        0.09       -4.89      5.20 o
  -7   5  13      140.06      156.78     13.22 o
  -6   5  13      296.75      291.18     21.98 o
  -5   5  13       37.02       36.20      6.88 o
  -4   5  13      629.85      627.51     18.00 o
  -3   5  13       96.41      116.44     10.78 o
  -2   5  13       16.83       26.08      6.50 o
  -1   5  13        2.69        5.37      5.40 o
   0   5  13      112.32      119.36     17.72 o
   1   5  13        9.30       -1.91      7.32 o
   2   5  13      237.56      231.95     19.74 o
   3   5  13       25.75       34.77     13.60 o
   4   5  13        1.19        2.67     10.70 o
   5   5  13       16.64       27.64     14.49 o
 -11   6  13       32.46       32.94      9.43 o
 -10   6  13        0.25       -5.60      5.78 o
  -9   6  13       25.94       37.57      7.76 o
  -8   6  13       60.13       61.67     18.34 o
  -7   6  13      158.76      157.75     11.20 o
  -6   6  13       99.74       86.40      8.55 o
  -5   6  13        5.52       14.39      5.82 o
  -4   6  13       84.94       75.88      7.79 o
  -3   6  13        5.50       28.78     10.21 o
  -2   6  13       66.13       51.76     13.26 o
  -1   6  13      121.48      150.74     16.82 o
   0   6  13        1.02        2.87      9.36 o
   1   6  13      196.44      137.91     16.22 o
   2   6  13        0.73        5.07     14.60 o
   3   6  13       69.43       61.30     17.16 o
   4   6  13        0.37      -10.92     10.92 o
   5   6  13      105.98       59.29     18.28 o
 -10   7  13       19.21        2.93     10.35 o
  -9   7  13       11.45        9.37      9.21 o
  -8   7  13       57.49       54.94     13.93 o
  -7   7  13       45.83       48.82     17.61 o
  -6   7  13       44.11       31.67     12.21 o
  -5   7  13      122.82      117.68     16.27 o
  -4   7  13       27.00       22.71     10.57 o
  -3   7  13       25.35       21.24     10.28 o
  -2   7  13       51.77       50.27     13.82 o
  -1   7  13        3.48        7.87      8.77 o
   0   7  13       64.71       31.25     12.37 o
   1   7  13      245.74      219.57     21.28 o
   2   7  13        0.01        5.73     11.26 o
   3   7  13        5.58       -6.46     12.26 o
   4   7  13        4.97      -10.03     10.03 o
  -9   8  13      373.72      417.28     42.80 o
  -8   8  13      396.55      450.94     42.58 o
  -7   8  13        0.22      -14.03     32.10 o
  -6   8  13       35.93       31.85     13.12 o
  -5   8  13        7.11       10.79     12.37 o
  -4   8  13        6.53      -13.30     13.37 o
  -3   8  13       26.05       33.21     11.61 o
  -2   8  13       44.12       63.42     13.62 o
  -1   8  13       20.37       33.10     10.97 o
   0   8  13       26.72        8.02      9.21 o
   1   8  13        3.61       18.23     10.53 o
   2   8  13       44.86       53.03     13.55 o
   3   8  13        5.89        6.91     14.27 o
  -7   9  13        0.06      -12.04     12.04 o
  -6   9  13      232.70      195.96     22.51 o
  -5   9  13        4.15        8.90     11.32 o
  -4   9  13      162.78      146.76     19.30 o
  -3   9  13        6.77        3.84     10.92 o
  -2   9  13       10.19       11.55     10.60 o
  -1   9  13       16.69       30.32     11.99 o
   0   9  13      238.71      264.49     25.08 o
   1   9  13        8.02        7.13     16.27 o
  -4  10  13       61.63       54.17     21.40 o
  -3  10  13        5.13       -9.58     13.15 o
  -2  10  13       71.13       41.46     18.50 o
 -12   0  14        7.43       -8.06      8.06 o
 -10   0  14      148.49      167.18     19.84 o
  -8   0  14        0.04        7.62     10.48 o
  -6   0  14       47.73       28.32      8.90 o
  -4   0  14       72.78       71.14     10.55 o
  -2   0  14      318.00      386.75     24.97 o
   0   0  14       68.44       81.15     10.57 o
   2   0  14        0.73       -2.21      8.92 o
   4   0  14        5.49        8.92      8.47 o
   6   0  14        3.76        4.90      8.69 o
 -12   1  14       99.59      101.44     11.16 o
 -11   1  14       36.90       28.29      7.25 o
 -10   1  14       25.88       18.86      6.59 o
  -9   1  14        1.34        0.16      5.20 o
  -8   1  14       47.07       47.13      7.45 o
  -7   1  14       62.21       59.40      7.61 o
  -6   1  14      713.59      731.18     19.41 o
  -5   1  14       11.27       15.08      5.91 o
  -4   1  14       83.29       97.61      7.44 o
  -3   1  14        1.52        3.30      4.06 o
  -2   1  14        0.01        6.18      5.29 o
  -1   1  14       26.20       11.22      8.01 o
   0   1  14       89.68       89.98     14.22 o
   1   1  14       74.61       88.45      7.63 o
   2   1  14       67.36       63.39     11.21 o
   3   1  14       35.24       39.38      9.03 o
   4   1  14       93.06       94.96     12.04 o
   5   1  14       12.82        5.03      5.48 o
   6   1  14        6.55        9.58     10.48 o
 -12   2  14        3.93       -1.11      6.16 o
 -11   2  14        2.12       -1.51      5.60 o
 -10   2  14        7.31       -1.55      5.45 o
  -9   2  14       33.91       31.23      6.93 o
  -8   2  14       45.44       49.85      7.47 o
  -7   2  14       83.00       70.64      9.08 o
  -6   2  14       19.81       14.06      6.22 o
  -5   2  14      228.94      223.37     13.56 o
  -4   2  14       15.51       18.43      6.18 o
  -3   2  14      234.12      216.23     10.25 o
  -2   2  14       67.65       70.13      6.14 o
  -1   2  14        0.69        4.48      4.30 o
   0   2  14        8.72        0.70      4.99 o
   1   2  14       66.44       64.78      9.43 o
   2   2  14       43.51       52.91      7.86 o
   3   2  14      185.30      192.43     19.73 o
   4   2  14      115.92      106.55     18.28 o
   5   2  14       12.43        6.69     11.15 o
 -12   3  14        2.27        9.36      6.83 o
 -11   3  14        3.72       -1.54      5.78 o
 -10   3  14       13.00       17.83      6.65 o
  -9   3  14       33.38       24.77      6.71 o
  -8   3  14        7.05        0.34      5.79 o
  -7   3  14        6.07        3.18      5.62 o
  -6   3  14       77.14       79.15      9.61 o
  -5   3  14       97.56       75.95      8.26 o
  -4   3  14       32.10       17.31      5.54 o
  -3   3  14       30.66       29.05      4.94 o
  -2   3  14      205.16      225.76     10.80 o
  -1   3  14      137.42      124.28     10.18 o
   0   3  14       69.80       82.76     13.62 o
   1   3  14      362.30      374.39     14.46 o
   2   3  14       52.58       67.15     11.03 o
   3   3  14       65.28       44.36     13.60 o
   4   3  14       21.90       23.18     12.93 o
   5   3  14        2.22       11.37     11.15 o
 -12   4  14        1.99        1.22      6.63 o
 -11   4  14       48.84       59.75      9.41 o
 -10   4  14       59.93       69.63     11.38 o
  -9   4  14        0.94       -1.74      5.08 o
  -8   4  14       18.27       14.36      7.03 o
  -7   4  14        0.01        4.68      6.12 o
  -6   4  14      144.82      141.48     13.52 o
  -5   4  14        4.95        1.59      4.51 o
  -4   4  14       99.39       90.85      7.03 o
  -3   4  14       11.31       13.74      4.58 o
  -2   4  14      156.28      168.29     12.14 o
  -1   4  14       22.33       26.02      6.44 o
   0   4  14        4.67        9.68      5.31 o
   1   4  14       38.34       30.23      5.56 o
   2   4  14       12.84       13.60     11.59 o
   3   4  14        2.34        7.58     11.15 o
   4   4  14        3.96        9.36     12.26 o
   5   4  14        1.57       -0.22     11.37 o
 -11   5  14       18.44       16.95      7.27 o
 -10   5  14        0.02       -3.93      5.17 o
  -9   5  14        3.76        9.26      6.30 o
  -8   5  14        6.85       16.61      7.13 o
  -7   5  14      204.99      193.68     15.70 o
  -6   5  14        2.09       -5.48      5.48 o
  -5   5  14       44.66       35.03     13.51 o
  -4   5  14        1.04        8.01      6.39 o
  -3   5  14        3.71        6.22      6.30 o
  -2   5  14       12.92        9.79      6.05 o
  -1   5  14      104.47      134.20     19.91 o
   0   5  14        0.75        7.62     10.03 o
   1   5  14      154.26      153.66     17.30 o
   2   5  14        9.99        3.85      8.53 o
   3   5  14        0.01        7.36     10.48 o
   4   5  14       22.03       20.73     14.04 o
 -10   6  14        3.86       -2.60      6.91 o
  -9   6  14        7.19        1.20      5.79 o
  -8   6  14       29.06       43.49      9.08 o
  -7   6  14       72.87       87.84     10.61 o
  -6   6  14        2.55       -7.52      7.52 o
  -5   6  14       72.15       63.47     10.18 o
  -4   6  14      455.42      437.73     19.99 o
  -3   6  14       10.13       22.51     11.03 o
  -2   6  14       83.38       61.52     12.76 o
  -1   6  14       77.49       66.85     13.49 o
   0   6  14        2.43        3.51      8.28 o
   1   6  14       17.73       26.15     10.35 o
   2   6  14        0.04        1.03     10.59 o
   3   6  14       14.55       12.26     13.15 o
  -9   7  14        1.81       13.82     15.16 o
  -8   7  14       23.87       24.07     16.50 o
  -7   7  14      230.14      308.28     35.22 o
  -6   7  14       16.08       20.63     11.13 o
  -5   7  14       12.41        5.09      9.80 o
  -4   7  14        0.20        9.76     11.15 o
  -3   7  14       32.54       43.24     15.27 o
  -2   7  14       53.47       18.91     10.27 o
  -1   7  14        1.19        3.45      8.77 o
   0   7  14       75.48       69.75     13.60 o
   1   7  14      206.47      205.19     37.56 o
   2   7  14       50.47       44.40     41.01 o
  -8   8  14       33.20       26.08     16.27 o
  -7   8  14       43.70       43.31     21.40 o
  -6   8  14       13.64       -8.25      9.69 o
  -5   8  14        9.27       14.69     16.72 o
  -4   8  14        6.71        5.10      9.68 o
  -3   8  14       21.23       26.59     11.08 o
  -2   8  14       71.97       77.43     14.77 o
  -1   8  14       11.94       25.74     11.62 o
   0   8  14       40.47       32.23     11.86 o
   1   8  14       12.03       20.06     15.83 o
  -6   9  14      139.24      154.25     28.98 o
  -5   9  14       33.98       53.72     19.62 o
  -4   9  14        1.59        8.02     14.49 o
  -3   9  14        0.27       11.08     11.10 o
  -2   9  14       11.23       31.88     16.27 o
  -1   9  14       46.61       50.15     20.28 o
 -11   0  15        6.60        7.69      9.92 o
  -9   0  15        5.40       19.09      9.13 o
  -7   0  15      137.14      122.23     14.11 o
  -5   0  15      105.03      102.65     10.66 o
  -3   0  15       15.58       20.58      8.12 o
  -1   0  15       22.20       41.55     12.59 o
   1   0  15       99.02      113.24     16.50 o
   3   0  15       53.88       98.75     15.16 o
   5   0  15        1.68       -0.45      8.69 o
 -12   1  15        0.09       -0.52      6.51 o
 -11   1  15        6.68       17.70      7.01 o
 -10   1  15        2.18       -0.90      5.49 o
  -9   1  15       80.57       82.98      9.11 o
  -8   1  15      424.35      419.82     18.38 o
  -7   1  15       14.97       17.37      5.97 o
  -6   1  15      320.17      303.93     14.48 o
  -5   1  15        8.43        4.98      5.34 o
  -4   1  15        0.13       -0.67      4.11 o
  -3   1  15       60.55       61.13      6.40 o
  -2   1  15        9.63       14.28      5.20 o
  -1   1  15       53.42       54.44      6.74 o
   0   1  15       66.92       78.43      8.82 o
   1   1  15       22.93       16.24      5.99 o
   2   1  15       52.53       62.74     18.84 o
   3   1  15        4.43        5.26      6.35 o
   4   1  15        5.46        9.24      6.14 o
   5   1  15       14.65       10.48     10.48 o
 -12   2  15       89.44       85.36     10.84 o
 -11   2  15        2.41        0.32      5.77 o
 -10   2  15       13.96        4.32      5.82 o
  -9   2  15       13.05       14.57      6.17 o
  -8   2  15      121.11      131.13     10.75 o
  -7   2  15       68.59       64.61      9.13 o
  -6   2  15       92.61       92.79     10.29 o
  -5   2  15       86.96       77.60      7.44 o
  -4   2  15        0.15        3.31      4.25 o
  -3   2  15        2.20        8.46      5.08 o
  -2   2  15       13.64       13.83      5.26 o
  -1   2  15       12.07       14.66      5.12 o
   0   2  15       11.44       10.52      5.72 o
   1   2  15       74.80       62.75      8.01 o
   2   2  15       62.99       69.99     10.48 o
   3   2  15      151.84      155.84     10.84 o
   4   2  15       62.35       50.38     14.93 o
 -11   3  15       19.09       18.16      7.13 o
 -10   3  15        1.81       -3.34      5.40 o
  -9   3  15       18.87       25.39      6.86 o
  -8   3  15       44.10       35.98     12.90 o
  -7   3  15        6.23       14.64      6.85 o
  -6   3  15        6.05       -5.11      5.11 o
  -5   3  15        6.26        0.05      4.59 o
  -4   3  15        0.03        2.35      4.96 o
  -3   3  15       70.26       77.22      8.85 o
  -2   3  15        0.20        4.39      4.55 o
  -1   3  15      119.01      115.71     10.26 o
   0   3  15       29.00       27.66      6.63 o
   1   3  15       33.83       32.79      6.26 o
   2   3  15        9.86       12.13      5.91 o
   3   3  15        2.40       14.27     11.59 o
   4   3  15        0.31      -10.48     10.48 o
 -11   4  15       25.78       28.66      7.96 o
 -10   4  15       40.97       36.30      7.70 o
  -9   4  15        9.37        8.68      6.06 o
  -8   4  15       12.99        9.98      6.76 o
  -7   4  15        9.34       -0.16      6.08 o
  -6   4  15       97.30      118.33     12.51 o
  -5   4  15      125.12      113.30     11.67 o
  -4   4  15        7.31       11.56      6.62 o
  -3   4  15       25.54       32.16      7.63 o
  -2   4  15        5.59       -0.03      9.03 o
  -1   4  15        0.01        0.74      5.08 o
   0   4  15        0.32        7.45      5.11 o
   1   4  15       91.57      102.64      8.31 o
   2   4  15       77.93       80.47     18.06 o
   3   4  15        3.75        9.81     11.37 o
   4   4  15        0.74       -4.24     11.15 o
 -10   5  15        0.72        0.23      6.00 o
  -9   5  15        2.87       -5.69      5.69 o
  -8   5  15      151.55      153.24     17.25 o
  -7   5  15        7.55       18.92      8.98 o
  -6   5  15        2.82       -2.87     14.18 o
  -5   5  15        4.15        3.22      6.39 o
  -4   5  15       95.23       92.43     11.02 o
  -3   5  15        4.09       10.09      6.37 o
  -2   5  15      135.26      137.73     11.64 o
  -1   5  15       20.79       25.49      6.67 o
   0   5  15       24.85       29.19     10.71 o
   1   5  15       23.25       13.91      9.32 o
   2   5  15        0.05        6.46     12.26 o
   3   5  15       17.86       27.42     14.71 o
 -10   6  15        2.56        8.74     12.82 o
  -9   6  15       40.73       62.12     13.70 o
  -8   6  15       30.65       35.75     11.20 o
  -7   6  15       33.32       22.15      9.25 o
  -6   6  15       32.02       37.21      9.48 o
  -5   6  15       53.15       65.17     10.10 o
  -4   6  15       40.28       43.89      8.75 o
  -3   6  15        0.71        2.93      9.16 o
  -2   6  15       21.34       10.96      9.53 o
  -1   6  15       10.56        6.57     22.07 o
   0   6  15       19.37       13.99     24.07 o
   1   6  15        9.75       -2.53     14.04 o
   2   6  15       19.25        1.34     12.48 o
  -8   7  15        3.07       16.05     15.16 o
  -7   7  15        0.11      -13.54     26.86 o
  -6   7  15        0.50        9.27     16.05 o
  -5   7  15       25.41       44.18     13.00 o
  -4   7  15       32.80       33.46     14.93 o
  -3   7  15        5.17       20.62     10.39 o
  -2   7  15        0.62       25.28     10.92 o
  -1   7  15        2.67        9.95      9.69 o
   0   7  15        2.30       16.44     10.33 o
   1   7  15       10.48       43.28     15.83 o
  -7   8  15       13.20       32.99     16.72 o
  -6   8  15       18.84        9.58     14.93 o
  -5   8  15        9.90        1.40     10.39 o
  -4   8  15        3.23        9.25     10.28 o
  -3   8  15        9.66        8.13     12.82 o
  -2   8  15        1.44        6.18     10.47 o
  -1   8  15        4.55       11.37     14.49 o
 -10   0  16        3.69        2.43      8.30 o
  -8   0  16      136.64      153.30     23.74 o
  -6   0  16     2095.62     2181.68     55.48 o
  -4   0  16      110.89      100.52     10.40 o
  -2   0  16       40.35       49.89      9.80 o
   0   0  16      144.47      213.77     22.74 o
   2   0  16      169.49      169.85     19.84 o
 -11   1  16        7.60        4.70      7.46 o
 -10   1  16       22.66       27.49      7.06 o
  -9   1  16       70.40       69.06      9.13 o
  -8   1  16        6.81        8.66      5.80 o
  -7   1  16        3.56        2.18      5.37 o
  -6   1  16      180.81      172.57     10.53 o
  -5   1  16       37.67       46.79      6.79 o
  -4   1  16      176.52      186.27     11.58 o
  -3   1  16       11.47        5.18      5.18 o
  -2   1  16        9.59       17.27      5.59 o
  -1   1  16        6.21       16.60      5.51 o
   0   1  16       20.28       13.66      6.09 o
   1   1  16        0.14       -4.58      6.09 o
   2   1  16        4.36       -3.91      6.03 o
   3   1  16      191.56      219.99     14.73 o
 -11   2  16       20.82       17.58      7.46 o
 -10   2  16        1.85        3.83      6.24 o
  -9   2  16       80.28       88.58      9.93 o
  -8   2  16        6.75        2.62      6.02 o
  -7   2  16      135.40      174.09     12.45 o
  -6   2  16       11.12        2.63      8.88 o
  -5   2  16        0.02        5.16      5.47 o
  -4   2  16       38.96       42.95      7.03 o
  -3   2  16        5.64       13.09      6.53 o
  -2   2  16        0.71        1.11      4.56 o
  -1   2  16       17.22       21.00      9.08 o
   0   2  16       70.88       72.92      8.96 o
   1   2  16       26.90       31.31      7.80 o
   2   2  16       32.82       38.70     10.59 o
   3   2  16      115.33      122.60     20.06 o
 -11   3  16        0.06        2.20      6.32 o
 -10   3  16       57.79       40.56      8.37 o
  -9   3  16       67.52       60.29      8.67 o
  -8   3  16       25.08       29.65      8.01 o
  -7   3  16        0.00        7.77      6.27 o
  -6   3  16        3.13        2.78      6.48 o
  -5   3  16        0.75       -3.86      6.06 o
  -4   3  16      207.16      211.77     14.77 o
  -3   3  16       16.18       11.53      6.28 o
  -2   3  16       29.58       36.11     12.35 o
  -1   3  16       12.61       14.37      6.32 o
   0   3  16        6.38        0.66      5.11 o
   1   3  16        0.26        1.55      4.78 o
   2   3  16        3.46       -2.23     10.70 o
   3   3  16        0.02       -1.34     11.37 o
 -10   4  16        2.66       -4.09      5.88 o
  -9   4  16       19.95       14.03      7.92 o
  -8   4  16       49.68       43.44     15.05 o
  -7   4  16       55.02       29.34     13.15 o
  -6   4  16      142.00      138.79     13.22 o
  -5   4  16        0.19       -1.81      5.89 o
  -4   4  16       11.22       14.10      6.65 o
  -3   4  16       97.58       88.53     10.25 o
  -2   4  16        3.46       -2.45      5.64 o
  -1   4  16        0.44        1.64      6.22 o
   0   4  16       76.65       78.31      8.79 o
   1   4  16       27.91       36.08     11.27 o
   2   4  16       28.63       14.71     13.15 o
 -10   5  16        1.44       -4.80      7.00 o
  -9   5  16       30.87       25.30     10.79 o
  -8   5  16        5.56        9.21     16.72 o
  -7   5  16       29.15       24.24      9.26 o
  -6   5  16        0.89       -5.90      5.90 o
  -5   5  16      112.59      113.97     22.24 o
  -4   5  16        8.31       16.94      7.34 o
  -3   5  16      152.42      132.59     12.13 o
  -2   5  16       14.31       15.87      6.77 o
  -1   5  16       30.02       27.77      7.16 o
   0   5  16        7.46       -0.48      8.02 o
   1   5  16        5.40       13.77     11.81 o
   2   5  16       21.96       19.84     14.27 o
  -9   6  16       78.69      103.86     16.27 o
  -8   6  16        7.39        2.06      9.81 o
  -7   6  16        5.62       22.09     12.71 o
  -6   6  16        8.93        9.80     10.77 o
  -5   6  16       54.23       42.29      9.47 o
  -4   6  16        0.40        4.93      6.70 o
  -3   6  16       33.71       38.86     12.28 o
  -2   6  16       22.84       41.87     12.26 o
  -1   6  16       34.96       36.78     11.88 o
   0   6  16       20.63       42.83     16.61 o
   1   6  16        0.45        7.14      9.77 o
  -7   7  16        6.15        4.24     15.38 o
  -6   7  16        1.77        4.30     10.91 o
  -5   7  16        0.88       -8.08     17.05 o
  -4   7  16       92.27       95.13     23.96 o
  -3   7  16        2.86       12.61     21.29 o
  -2   7  16        4.83       14.08     11.30 o
  -1   7  16       12.65       32.32     16.72 o
 -11   0  17       34.96       15.40     10.03 o
  -9   0  17        0.29       20.30     11.26 o
  -7   0  17        2.72        4.41      7.79 o
  -5   0  17       66.20       54.57     18.95 o
  -3   0  17       34.82       34.51     25.19 o
  -1   0  17       27.22       37.84      9.62 o
   1   0  17       27.02       32.77     12.04 o
 -10   1  17       13.06       16.76      7.05 o
  -9   1  17       16.47       10.92      6.82 o
  -8   1  17      192.08      188.21     13.16 o
  -7   1  17       63.48       56.75      8.27 o
  -6   1  17       26.38       29.00      6.54 o
  -5   1  17        2.31        1.69      5.56 o
  -4   1  17       62.10       83.48      8.75 o
  -3   1  17        0.76       11.03      8.49 o
  -2   1  17        0.59        6.19      5.14 o
  -1   1  17        0.13       -1.03      5.47 o
   0   1  17        4.79       10.96      6.19 o
   1   1  17       69.33       67.84     10.47 o
   2   1  17      169.94      174.35     14.29 o
 -10   2  17        2.62       18.59      7.36 o
  -9   2  17        7.66       11.49      6.53 o
  -8   2  17       42.91       47.33      7.95 o
  -7   2  17        3.60       -5.46      5.46 o
  -6   2  17        1.65       -5.34      5.34 o
  -5   2  17       39.22       30.86      7.93 o
  -4   2  17        0.67        8.41      6.17 o
  -3   2  17        0.97        1.43      5.54 o
  -2   2  17      206.91      231.39     15.05 o
  -1   2  17        9.55       15.27      6.70 o
   0   2  17       89.67       99.31     12.16 o
   1   2  17        0.29        5.10      6.58 o
   2   2  17       20.62       16.24      7.02 o
 -10   3  17        0.12       -4.41      7.00 o
  -9   3  17       32.04       27.05      8.75 o
  -8   3  17       10.53       10.77      7.24 o
  -7   3  17        0.07      -12.75     12.75 o
  -6   3  17       55.75       59.23     10.25 o
  -5   3  17       63.17       72.83     15.17 o
  -4   3  17       83.52       90.10     10.67 o
  -3   3  17        5.07       -1.25      5.88 o
  -2   3  17       40.42       48.40      9.52 o
  -1   3  17        0.31        1.91      7.54 o
   0   3  17        3.91        2.12      8.01 o
   1   3  17       96.37      115.54     11.14 o
  -9   4  17        8.03        9.73      8.37 o
  -8   4  17       48.40       65.42     15.38 o
  -7   4  17      126.14      137.66     33.39 o
  -6   4  17        4.58        7.47     10.74 o
  -5   4  17        1.97       -0.83      6.66 o
  -4   4  17       25.89       25.87      9.72 o
  -3   4  17        5.42       -5.35      5.35 o
  -2   4  17       26.14       18.94      7.27 o
  -1   4  17       93.38      116.17     11.05 o
   0   4  17        8.58        7.55      5.92 o
   1   4  17        0.50        4.47      9.53 o
  -8   5  17        8.38       20.98     17.50 o
  -7   5  17       49.28       67.80     12.88 o
  -6   5  17       63.34       59.33     10.64 o
  -5   5  17       13.92       16.75      7.81 o
  -4   5  17        0.11        2.80      8.23 o
  -3   5  17        1.03        4.01      7.93 o
  -2   5  17       11.45       10.99      8.00 o
  -1   5  17        2.64        0.40      8.34 o
   0   5  17        1.31       -0.53     12.82 o
  -7   6  17       42.23       40.07     12.15 o
  -6   6  17       28.99        9.74      8.95 o
  -5   6  17       30.00       31.03      9.14 o
  -4   6  17        6.54       13.32      7.74 o
  -3   6  17       16.04       24.67     11.29 o
  -2   6  17       18.82       21.53     23.18 o
  -1   6  17       55.03       60.63     21.84 o
  -8   0  18        1.32        1.26      8.59 o
  -6   0  18       10.74       16.41      9.96 o
  -4   0  18        1.35        0.70      8.14 o
  -2   0  18       33.08       49.41     10.57 o
   0   0  18       12.50        5.80     10.70 o
  -9   1  18        0.74       -1.72      5.83 o
  -8   1  18       63.99       57.16     10.25 o
  -7   1  18       76.07       70.45      8.85 o
  -6   1  18       41.71       36.74      7.55 o
  -5   1  18       54.82       73.18      8.69 o
  -4   1  18       15.89       21.08      7.57 o
  -3   1  18        6.98        6.39      6.86 o
  -2   1  18       12.51        5.23      6.50 o
  -1   1  18        0.17       -5.01      5.90 o
   0   1  18       30.68       24.89      9.14 o
  -9   2  18       31.67       29.92      9.08 o
  -8   2  18       15.43       16.86      8.31 o
  -7   2  18       52.27       36.70      8.07 o
  -6   2  18       71.77       68.88     10.80 o
  -5   2  18        0.65        0.44      6.34 o
  -4   2  18        3.25        0.10      6.27 o
  -3   2  18        8.35       20.40      7.49 o
  -2   2  18        1.21        1.53      6.24 o
  -1   2  18        8.36        9.80      6.54 o
   0   2  18        0.08        5.50      6.36 o
  -9   3  18        6.95       -2.11      7.50 o
  -8   3  18       36.05       52.99     10.19 o
  -7   3  18        2.12        4.33      7.53 o
  -6   3  18       46.73       59.50     11.19 o
  -5   3  18        6.74       -1.46      7.10 o
  -4   3  18       46.71       53.38      9.29 o
  -3   3  18        2.19        3.64      7.01 o
  -2   3  18        0.01       -3.15      6.16 o
  -1   3  18        2.05        2.79     10.12 o
   0   3  18       76.38       83.79     11.35 o
  -8   4  18       18.80       16.55      9.58 o
  -7   4  18        2.43        6.56      8.14 o
  -6   4  18        3.62        7.38      7.69 o
  -5   4  18       23.00       13.68      9.70 o
  -4   4  18      115.61      100.70     11.70 o
  -3   4  18       47.28       76.52     10.73 o
  -2   4  18        7.88       26.87      8.10 o
  -1   4  18        4.75       -5.36      6.10 o
  -6   5  18        1.78        1.53      9.88 o
  -5   5  18       50.11       59.14     10.36 o
  -4   5  18        3.32       -2.60      6.81 o
  -3   5  18        1.11        7.69      7.14 o
  -7   0  19        0.49      -14.04     14.04 o
  -5   0  19      227.69      236.50     28.75 o
  -3   0  19       62.77       81.36     18.28 o
  -8   1  19       32.81       13.47     18.73 o
  -7   1  19       17.54       16.40      8.61 o
  -6   1  19       29.77       33.69     12.55 o
  -5   1  19       45.23       46.78      9.27 o
  -4   1  19       66.70       92.62     14.32 o
  -3   1  19       12.47       13.23     10.44 o
  -2   1  19       21.21       29.52      8.16 o
  -7   2  19        8.38        2.71      7.80 o
  -6   2  19      385.00      411.42     22.45 o
  -5   2  19       23.99       45.98     13.83 o
  -4   2  19        2.61        7.92      7.06 o
  -3   2  19       25.68       16.90      8.02 o
  -2   2  19        1.55       11.51      7.11 o
  -6   3  19       15.07       32.13      9.67 o
  -5   3  19       10.29       13.36      8.04 o
  -4   3  19       30.12       49.91     11.34 o
  -3   3  19       33.26       38.24     14.06 o
 
